# Supplementary material for: ER Unfolded Protein Response in Liver In Vivo Is Characterized by Reduced, Not Increased, De Novo Lipogenesis and Cholesterol Synthesis Rates with Uptake of Fatty Acids from Adipose Tissue: Integrated Gene Expression, Translation Rates and Metabolic Fluxes
Source: Int J Mol Sci. 2022 Jan 19;23(3):1073. doi: 10.3390/ijms23031073 (PMC8835023; doi:10.3390/ijms23031073)
Supplement: Supplementary file 1 [file ijms-23-01073-s001.zip]

Archive with 2 entries (2 files):
- ijms-1541806-supplementary.pdf
- Supplementary Data.xlsx
