# Supplementary material for: ER Unfolded Protein Response in Liver In Vivo Is Characterized by Reduced, Not Increased, De Novo Lipogenesis and Cholesterol Synthesis Rates with Uptake of Fatty Acids from Adipose Tissue: Integrated Gene Expression, Translation Rates and Metabolic Fluxes
Source: Int J Mol Sci. 2022 Jan 19;23(3):1073. doi: 10.3390/ijms23031073 (PMC8835023; doi:10.3390/ijms23031073)
Supplement: Supplementary file 1 [file ijms-23-01073-s001.zip › Supplementary Data.xlsx]

## Sheet: Data
Protein	Accession#	Protein f - 6hrDMSO1_A-0001M	Protein f - 6hrDMSO2_A-0002M	Protein f - 6hrDMSO3_A-0003M	Protein f - 6hrDMSO4_A-0004M	Protein f - 6hrDMSO5_A-0005M	average	Protein f - 6hrTM1_A-0006M	Protein f - 6hrTM2_A-0006M	Protein f - 6hrTM3_A-0008M	Protein f - 6hrTM4_A-0009M	Protein f - 6hrTM5_A-0010M	average	Protein f - 12hrDMSO1_A-0011M	Protein f - 12hrDMSO2_A-0012M	Protein f - 12hrDMSO3_A-0013M	Protein f - 12hrDMSO4_A-0014M	Protein f - 12hrDMSO5_A-0015M	average	Protein f - 12hrTM1_A-0016M	Protein f - 12hrTM2_A-0017M	Protein f - 12hrTM3_A-0018M	Protein f - 12hrTM4_A-0019M	Protein f - 12hrTM5_A-0020M	average	Protein f - 24hrDMSO1_A-0021M	Protein f - 24hrDMSO2_A-0022M	Protein f - 24hrDMSO3_A-0023M	Protein f - 24hrDMSO4_A-0024M	Protein f - 24hrDMSO5_A-0025M	average	Protein f - 24hrTM1_A-0026M	Protein f - 24hrTM2_A-0027M	Protein f - 24hrTM3_A-0028M	Protein f - 24hrTM4_A-0029M	Protein f - 24hrTM5_A-0030M	average	Protein f - 48hrDMSO1_A-0031M	Protein f - 48hrDMSO2_A-0032M	Protein f - 48hrDMSO3_A-0033M	Protein f - 48hrDMSO4_A-0034M	Protein f - 48hrDMSO5_A-0035M	average	Protein f - 48hrTM1_A-0036M	Protein f - 48hrTM2_A-0037M	Protein f - 48hrTM3_A-0038M	Protein f - 48hrTM4_A-0039M	Protein f - 48hrTM5_A-0040M	average
Ornithine carbamoyltransferase, mitochondrial	P11725	0.0493913	0.0305185	0.0729259	0.0286019	0.0399074	0.044269	0.0400633		0.0635	0.0501392	0.0522025	0.0514763	0.0432037	0.05525	0.0427653	0.0846087	0.0693043	0.0590264		0.499	0.0393043	0.014	0.00721739	0.13988	0.0796122	0.0862941	0.21687	0.0823367	0.103852	0.113793	0.0435926	0.061	0.0428608	0.0144051	0.0419747	0.0407666	0.20887	0.258676	0.209278	0.202704	0.246861	0.225278	0.0675556	0.0661139	0.0466735	0.0848696	0.124739	0.0779903
Maleylacetoacetate isomerase	Q9WVL0	0.0997313	0.0222985	0.003	0.024	0.0572985	0.0412657	0.026	0.01	0.0296716	0.033	0.0251642	0.0247672	0.0370448	0.0453881	0.0568209	0.105642	0.07	0.0629791	0.105		0.0334328	0.0449552	0.047	0.057597	0.143313	0.139403	0.146	0.079	0.135955	0.128734	0.123	0.157134	0.0859104	0.102642	0.106493	0.115036	0.261134	0.357388	0.291552	0.322761	0.203	0.287167	0.24906	0.3	0.261284	0.301	0.314	0.285069
Carboxylesterase 1F	Q91WU0	0.0924545	0.0661667	0.107725	0.0722583	0.0753583	0.0827926	0.04245	0.05524	0.0640917	0.0387113	0.0712917	0.0543569	0.11305	0.118683	0.155375	0.191967	0.0989072	0.135596	0.034		0.0271023	0.055325	0.0586667	0.0437735	0.198443	0.195793	0.179858	0.191591	0.21755	0.196647	0.0723068	0.0657917	0.0327083	0.0861667	0.12835	0.0770647	0.32957	0.537517	0.395325	0.342113	0.391425	0.39919	0.0906667	0.0652268	0.09604	0.0868	0.375	0.142747
Cytochrome P450 2C29	Q64458	0.160767	0.174616	0.150699	0.188055	0.222973	0.179422	0.108068	0.0397945	0.0947123	0.107	0.105507	0.0910164	0.209808	0.187411	0.223685	0.32037	0.249	0.238055	0.242		0.097411	0.0703014	0.135288	0.13625	0.482	0.451877	0.471726	0.410274	0.481041	0.459384	0.250712	0.171932	0.202726	0.21874	0.245575	0.217937	0.708205	0.932562	0.820123	0.756	0.873	0.817978	0.289178	0.174	0.326	0.161	0.781	0.346236
Aldehyde oxidase 3	G3X982	0.0829	0.132446	0.105194	0.135899	0.156894	0.122667	0.125925	0.0910333	0.0712086	0.136414	0.136942	0.112305	0.155655	0.126094	0.123195	0.185319	0.2029	0.158632	0.027	0.426	0.084292	0.0585396	0.141683	0.147503	0.325	0.215339	0.308292	0.301478	0.276265	0.285275	0.153892	0.135707	0.20736	0.100928	0.184367	0.156451	0.398575	0.547662	0.558417	0.475198	0.499034	0.495777	0.29141	0.151578	0.703367	0.253033	0.387833	0.357444
Very long-chain acyl-CoA synthetase	O35488	0.104	0.137578	0.117	0.140933	0.149578	0.129818	0.061	0.1066	0.077	0.082	0.316911	0.128702	0.108622	0.111556	0.164	0.454667	0.110867	0.189942	0.213		0.108	0.093	0.124	0.1345	0.283067	0.725	0.510933	0.311	0.391333	0.444267	0.274	0.353	0.188111		0.264	0.269778	0.618378		0.531111	0.627689		0.592393	0.583067	0.625356	0.188	0.727		0.530856
Trifunctional enzyme subunit alpha, mitochondrial	Q8BMS1	0.11	0.0534919	0.0610693	0.0477853	0.0436404	0.0631974	0.0865743	0.104921	0.0285	0.0368929	0.0505743	0.0614925	0.0506045	0.0483277	0.0662701	0.0941316	0.110524	0.0739715	0.075	0.726	0.0404599	0.125	0.0625693	0.205806	0.218117	0.0868158	0.153577	0.131336	0.149635	0.147896	0.0960678	0.138582	0.0834294	0.08	0.0891921	0.0974542	0.217208	0.295695	0.246746	0.212901	0.266644	0.247839	0.170136	0.178032	0.19519	0.220107	0.29156	0.211005
Beta-actin-like protein 2	Q8BFZ3	0.029	0.0404286	0.0533095	0.0426636	0.0482857	0.0427375	0.0282619	0.017	0.0319286	0.035	0.0580357	0.0340452	0.0795833	0.0888505	0.0978505	0.143107	0.0944881	0.100776	0.063	1.134	0.064	0.05	0.0665357	0.275507	0.18	0.176785	0.148888	0.148516	0.149308	0.160699	0.146692	0.205888	0.125196	0.121832	0.127579	0.145437	0.305533	0.421598	0.301402	0.332155	0.376701	0.347478	0.304037	0.30131	0.292037	0.329	0.365	0.318277
Long-chain-fatty-acid--CoA ligase 1	P41216	0.0509882	0.0830152	0.0688981	0.0586574	0.0478706	0.0618859	0.0482118	0.0405176	0.0270941	0.072	0.0506574	0.0476962	0.0933241	0.0451765	0.0891059	0.17	0.173667	0.114255			0.0552706	0.087	0.146	0.0960902	0.254	0.180506	0.262906	0.270118	0.238294	0.241165	0.102583	0.082	0.0825185	0.074787	0.0828704	0.0849519	0.409046	0.583602	0.458574	0.465	0.482769	0.479798	0.172906	0.141985	0.185353	0.208	0.443	0.230249
Isochorismatase domain-containing protein 2A	P85094	0.019	0.0304528	0.0654717	0.0528302	0.0769811	0.0489472	0.024	0.026	0.0412264	0.0290755	0.006	0.0252604	0.0468113	0.0559057	0.104604	0.138849	0.129377	0.0951094	0.178		0.104189	0.0920755	0.107264	0.120382	0.159717	0.154	0.15534	0.172	0.172377	0.162687	0.184887	0.198057	0.194509	0.138	0.174264	0.177943	0.16	0.267736	0.228981	0.153	0.121	0.186143	0.306887	0.284887	0.301585	0.348717	0.279811	0.304377
14-3-3 protein zeta/delta	P63101	0.054	0.123439	0.134171	0.28039	0.078	0.134	0.086	0.122	0.107195	0.273268	0.247463	0.167185	0.146756	0.118463	0.205732		0.257	0.181988			0.132	0.145	0.166	0.147667	0.174	0.25161	0.26022		0.219512	0.226335	0.372049	0.299	0.282268	0.267634	0.268244	0.297839	0.312098	0.447098	0.373732	0.379585	0.373	0.377102	0.423317	0.399439	0.431	0.503	0.436	0.438551
Tubulin beta-2A chain	Q7TMM9		0.084	0.181	0.166	0.005	0.109	0.129	0.114	0.088		0.04	0.09275	0.0478378	0.0136486	0.075	0.0567838	0.078	0.0542541	0.111		0.0467027	0.075027	0.0496757	0.0706014	0.276	0.083	0.1315	0.123649	0.125662	0.147962	0.253473	0.35	0.141743	0.131081	0.141514	0.203562	0.261203	0.380162	0.189486	0.231	0.28727	0.269824	0.316797	0.244	0.331041	0.375	0.391	0.331568
Serine protease inhibitor A3K	P07759	0.324588	0.367556	0.493139	0.354139	0.558471	0.419578	0.145139	0.129412	0.166125	0.0607447	0.210722	0.142429	0.382431	0.452167	0.443549	0.640569	0.4	0.463743	0.169		0.152667	0.129824	0.227667	0.169789	0.542	0.617255	0.641	0.601	0.667569	0.613765	0.230667	0.726392	0.164306	0.197078	0.107375	0.285164	0.560819	0.872444	0.842609	0.701872		0.744436	0.277681	0.483447	0.176	0.317	0.594	0.369625
Alpha-aminoadipic semialdehyde dehydrogenase	Q9DBF1		0.067	0.124	0.117375		0.102792	0.102		0.0605	0.052625	0.144	0.0897812	0.057625	0.109875	0.084	0.081	0.012	0.0689			0.036	0.069	0.028	0.0443333			0.192	0.205	0.162	0.186333	0.150375	0.152	0.14925	0.081	0.073	0.121125	0.354	0.358	0.268		0.332	0.328	0.223375	0.234125	0.187	0.203	0.181	0.2057
Indolethylamine N-methyltransferase	P40936	0.025	0.0371852		0.007	0.004	0.0182963	0.0407143	0.017	0.0272878	0.0412857	0.0556505	0.0363877	0.0753846	0.0864857	0.0506154	0.106111	0.0757358	0.0788665	0.018		0.055	0.068	0.0530741	0.0485185	0.12466	0.117	0.103407	0.147	0.156741	0.129762		0.072	0.104	0.005	0.0181852	0.0497963	0.239436	0.377	0.263571	0.263286	0.31	0.290659	0.0600583	0.0581321	0.0774815	0.07	0.169429	0.0870201
Aconitate hydratase, mitochondrial	Q99KI0	0.0295859	0.0251616	0.015	0.0467879	0.036	0.0305071	0.0238283		0.02		0.059	0.0342761	0.0355657	0.067	0.0497071	0.0704141	0.05	0.0545374	0.181		0.0089899	0.0236465	0.0513939	0.0662576	0.084	0.119283	0.107424	0.131586	0.106778	0.109814	0.211131	0.308485	0.118586	0.11996	0.13397	0.178426	0.232626	0.339899	0.286152	0.252	0.289	0.279935	0.267596	0.306	0.186505	0.198	0.243	0.24022
3-ketoacyl-CoA thiolase, mitochondrial	Q8BWT1	0.0295673	0.0523865	0.0495707	0.0601727	0.0558898	0.0495174	0.0482842	0.0293743	0.0418684	0.0308654	0.0513306	0.0403446	0.0441924	0.0559556	0.048028	0.0767466	0.0813013	0.0612448	0.0694343	0.255	0.0771464	0.0317427	0.0414912	0.0949629	0.102357	0.103749	0.129211	0.110444	0.134757	0.116103	0.0883947	0.101602	0.0853602	0.0667352	0.0601316	0.0804447	0.215768	0.269725	0.225913	0.208611	0.234166	0.230837	0.10485	0.123056	0.0956218	0.135359	0.194	0.130577
Aldehyde dehydrogenase, mitochondrial	P47738	0.0685387	0.072897	0.0726533	0.100382	0.116536	0.0862013	0.0304271	0.0412054	0.052	0.0432659	0.0667563	0.0467309	0.126565	0.13041	0.108045	0.203104	0.176757	0.148976	0.188185		0.0737768	0.0990779	0.109399	0.11761	0.304396	0.294767	0.291681	0.293366	0.311827	0.299207	0.243425	0.272405	0.242307	0.219992	0.222289	0.240083	0.501583	0.669216	0.551425	0.514022	0.536286	0.554507	0.369033	0.372303	0.340283	0.423249	0.488127	0.398599
Aldo-keto reductase family 1 member A1	Q9JII6	0.0557342	0.0515673	0.0358462	0.0887308	0.0482278	0.0560213	0.0383797		0.0563558	0.066	0.136632	0.074342	0.0336203	0.0651646	0.0587595	0.138	0.054	0.0699089	0.068		0.0607722	0.0886456	0.114278	0.0829241	0.131	0.124759	0.142837	0.158532	0.134404	0.138306	0.148635	0.281304	0.165144	0.156058	0.153202	0.180868	0.415644	0.463538	0.371192	0.274098	0.417202	0.388335	0.273692	0.244049	0.283734	0.307	0.354	0.292495
Glutathione S-transferase Mu 1	P10649	0.0280957	0.0304989	0.0448581	0.0340206	0.0339388	0.0342824	0.0227833	0.006	0.0366573	0.0186201	0.0338425	0.0235806	0.0631648	0.0542357	0.0871648	0.110648	0.0756471	0.078172	0.0475115	1.334	0.037266	0.0286543	0.0353432	0.296555	0.174141	0.149996	0.164579	0.156447	0.193984	0.167829	0.249494	0.276805	0.169064	0.174705	0.163343	0.206682	0.300032	0.414307	0.370332	0.305519	0.30292	0.338622	0.266355	0.298176	0.271565	0.362029	0.433088	0.326243
Catalase	P24270	0.141508	0.173662	0.147014	0.17506	0.238455	0.17514	0.0747439	0.0999968	0.0921281	0.0871835	0.159278	0.102666	0.224725	0.200523	0.2269	0.374952	0.277588	0.260938	0.216645	1.037	0.115322	0.103614	0.136807	0.321877	0.534225	0.533435	0.57127	0.536206	0.493452	0.533718	0.356896	0.427883	0.316866	0.312213	0.314869	0.345746	0.847248	1.1442	0.89312	0.813551	0.945245	0.928674	0.715368	0.700633	0.768109	0.971891	0.827242	0.796649
ATP synthase subunit alpha, mitochondrial	Q03265	0.0473241	0.0415518	0.0725203	0.0494354	0.0511759	0.0524015	0.0458794	0.0393889	0.0273838	0.0281697	0.0484059	0.0378455	0.0548265	0.0523831	0.0627566	0.118356	0.0591107	0.0694865	0.073		0.0251278	0.0271913	0.0391778	0.0411242	0.105272	0.129891	0.113111	0.107383	0.108942	0.11292	0.0940145	0.157858	0.0830675	0.0685711	0.0691398	0.0945301	0.193889	0.259954	0.211465	0.148282	0.20774	0.204266	0.14108	0.158125	0.140717	0.195306	0.192843	0.165614
Clathrin heavy chain 1	Q68FD5	0.199	0.0904651	0.172	0.149	0.184	0.158893	0.434	0.344	0.356	0.027	0.0242558	0.237051	0.155047	0.121419	0.0460233		0.18	0.125622			0.015	0.147442		0.0812209	0.167	0.125	0.137698	0.256698	0.176581	0.172595	0.153233		0.231163		0.809	0.397798	0.270349	0.132	0.25907			0.220473	0.266977		0.304	0.444		0.338326
ATP synthase subunit d, mitochondrial	Q9DCX2	0.096	0.226	0.089	0.102814	0.0640698	0.115577	0.081	0.055	0.0600465	0.0892093	0.0798372	0.0730186	0.0657209	0.0743721	0.0704186	0.113791	0.0845116	0.0817628			0.0374186	0.0306279	0.0432093	0.0370853	0.146326	0.166	0.154047	0.122419	0.12814	0.143386	0.103	0.13	0.0962093	0.102326	0.116	0.109507	0.223	0.329186	0.222233	0.221349	0.233488	0.245851	0.179	0.177	0.155558	0.246814	0.195837	0.190842
UDP-glucuronosyltransferase 2B17	P17717	0.08515	0.0935	0.044	0.113238	0.0791754	0.0830126	0.0368333	0.0776875	0.0300167	0.0254211	0.0701375	0.0480192	0.123425	0.0870625	0.0833875	0.238733	0.141298	0.134781	0.205		0.0711125	0.0793875	0.0769333	0.108108	0.321035	0.25	0.230233	0.224225	0.24115	0.253329	0.18	0.241	0.146316	0.117538	0.11415	0.159801	0.49785	0.639212	0.478863	0.434158	0.49107	0.508231		0.483	0.464	0.542	0.431018	0.480004
2,4-dienoyl-CoA reductase, mitochondrial	Q9CQ62	0.028	0.271473	0.031	0.0584545	0.031	0.0839855	0.136691	0.15	0.0844909	0.0355636	0.095557	0.10046	0.0773924	0.391899	0.119	0.689	0.123	0.280058			0.146231	0.0499231	0.127077	0.107744	0.497		0.332462	0.208385	0.324	0.340462	0.146091	0.074	0.140329	0.0847059	0.167018	0.122429	0.227481	0.535557	0.1134	0.188564	0.212785	0.255557	0.179861	0.263691	0.186615	0.34		0.242542
Superoxide dismutase [Cu-Zn]	P08228	0.0525185	0.0647327	0.0469231	0.0574737	0.0563077	0.0555911	0.0485446	0.0368148	0.0382277	0.0374356	0.0606437	0.0443333	0.0582146	0.0601538	0.0619352	0.096058	0.111396	0.0775515	0.0505556	0.578	0.0481449	0.164457	0.0671089	0.181653	0.121785	0.241814	0.138462	0.122609	0.13066	0.151066	0.0818907	0.0613806	0.0888812	0.0788515	0.0790405	0.0780089	0.223534	0.328486	0.225862	0.233564	0.275121	0.257314	0.166377	0.175604	0.157623	0.186703	0.229148	0.183091
3-hydroxyanthranilate 3,4-dioxygenase	Q78JT3	0.0419912	0.0613982	0.0605526	0.0463274	0.0527611	0.0526061	0.0252105	0.0359558	0.0194819	0.0250843	0.0583451	0.0328155	0.0542892	0.0346106	0.0943451	0.145602	0.0972771	0.0852248	0.0590964		0.0494159	0.0404779	0.0411858	0.047544	0.20447	0.240389	0.205186	0.229832	0.239168	0.223809	0.0709759	0.0678761	0.065506	0.102841	0.0663186	0.0747035	0.286496	0.348708	0.342504	0.341386	0.364325	0.336684	0.175584	0.23347	0.226012	0.394506	0.235	0.252914
Endoplasmin	P08113	0.052814	0.0526526	0.0746586	0.0821088	0.0541118	0.0632692	0.157828	0.129917	0.205254	0.216918	0.154012	0.172786	0.14064	0.27936	0.159151	0.230015	0.16691	0.195215	0.603371		0.574521	0.635713	0.628861	0.610616	0.276784	0.366801	0.276979	0.272132	0.309592	0.300458	0.838837	1.11434	0.736997	0.817432	0.826879	0.866896	0.463399	0.642619	0.446438	0.463391	0.58216	0.519601	0.944598	0.907918	0.981571	1.18587	0.813018	0.966595
Homogentisate 1,2-dioxygenase	O09173	0.0362941	0.0599368	0.0475915	0.0824225	0.106235	0.0664961	0.0157647	0.076	0.0375053	0.0662703	0.0824526	0.0555986	0.101989	0.0652105	0.06588	0.1624	0.119	0.102896	0.107		0.0535882	0.0664	0.021	0.0619971	0.235667	0.221	0.21264	0.16392	0.208274	0.2083	0.118326	0.0906829	0.144611	0.0724	0.0932105	0.103846	0.371085	0.472451	0.412453	0.378514	0.335946	0.394089	0.220042	0.244	0.19828	0.272	0.430556	0.272976
Methylmalonate-semialdehyde dehydrogenase [acylating], mitochondrial	Q9EQ20	0.009	0.0512211	0.0278056	0.0420421	0.057	0.0374137	0.0299892	0.0550753	0.075	0.008	0.0504722	0.0437073	0.0613472	0.04316	0.101208	0.0565484	0.06746	0.0659448	0.058		0.078	0.0381613	0.061	0.0587903	0.163	0.117	0.157868	0.143022	0.138271	0.143832	0.134667	0.135778	0.119917	0.10741	0.118014	0.123157	0.22316	0.316319	0.253576	0.22357	0.29736	0.262797	0.24034	0.23401	0.259624	0.219	0.276	0.245795
Cystathionine gamma-lyase	Q8VCN5	0.0436571	0.0528	0.061219	0.0982667	0.10861	0.0729105	0.0659238	0.058381	0.0641048	0.0788136	0.050381	0.0635208	0.110114	0.0807238	0.0954667	0.129952	0.150102	0.113272	0.152		0.117295	0.0678286	0.0899238	0.106762	0.196714	0.177385	0.205981	0.220924	0.235638	0.207328	0.227	0.242895	0.224295	0.207897	0.194981	0.219414	0.310295	0.418114	0.367857	0.340763	0.336114	0.354629	0.486571	0.505153	0.45041	0.635932	0.454	0.506413
Actin, cytoplasmic 1	P60710	0.0365736	0.0473437	0.0629943	0.0580966	0.0600795	0.0530176	0.0364517	0.0382486	0.0334801	0.0322182	0.0417102	0.0364218	0.0632301	0.0894858	0.109168	0.115562	0.0930385	0.0940969	0.160373	1.113	0.0561019	0.0325887	0.0464347	0.2817	0.224719	0.173062	0.143679	0.138687	0.150068	0.166043	0.173409	0.201236	0.120179	0.139045	0.126881	0.15215	0.295401	0.398838	0.268744	0.310262	0.292	0.313049	0.287562	0.292915	0.302736	0.322549	0.347491	0.310651
Cytochrome P450 2F2	P33267	0.197179	0.184304	0.160607	0.198536	0.240554	0.196236	0.0954107	0.0893214	0.0993393	0.098625	0.176714	0.111882	0.224071	0.241875	0.263	0.411571	0.299821	0.288068	0.298482		0.145107	0.094375	0.140732	0.169674	0.508393	0.474	0.534071	0.499339	0.555018	0.514164	0.357714	0.572	0.291214	0.279375	0.281125	0.356286	0.742286	1.10638	0.844107	0.788946	0.957607	0.887864	0.416357	0.273286	0.326		0.806589	0.455558
Alpha-aminoadipic semialdehyde synthase, mitochondrial	Q99K67	0.120757	0.386	0.227	0.1045	0.136757	0.195003	0.238	0.084	0.122	0.128	0.205	0.1554	0.1245	0.13073	0.146919	0.21	0.154333	0.153296	0.140167		0.136919	0.103135	0.175568	0.138947	0.171333	0.2445	0.224459	0.206405	0.216541	0.212648	0.201324	0.342	0.219865	0.242	0.216919	0.244422	0.25273	0.594	0.412	0.301	0.323	0.376546	0.287865	0.313958	0.4195	0.431542	0.297	0.349973
Cysteine sulfinic acid decarboxylase	Q9DBE0	0.0554103	0.06676	0.093	0.081641	0.129641	0.0852905	0.0397692	0.0296667	0.05792	0.124839	0.0696154	0.064362	0.08854	0.06686	0.12826	0.1053	0.133871	0.104566	0.088		0.0794	0.05444	0.0550256	0.0692164	0.233516	0.179533	0.18344	0.189462	0.24426	0.206042	0.078	0.103	0.057359	0.07	0.07268	0.0762078	0.326	0.480513	0.35	0.32	0.326	0.360503	0.0844103	0.102	0.055	0.096	0.293548	0.126192
Peptidyl-prolyl cis-trans isomerase B	P24369		0.119217	0.209		0.006	0.111406							0.029	0.059	0.091	0.111		0.0725								0.19	0.596	0.274	0.296	0.339	0.625174		0.436391	0.433	0.477	0.492891	0.467348	0.562826	0.419043	0.477		0.481554	0.763478	0.705	0.767			0.745159
Cytochrome P450 2A12	P56593		0.208		0.265		0.2365		0.187	0.16	0.278	0.331	0.239	0.472	0.268	0.36	0.418	0.379	0.3794					0.43				0.456	0.527	0.328	0.437	0.609		0.575	0.625	0.686	0.62375			0.847				0.915	0.886	0.833	1.147	0.831	0.9224
Glutathione S-transferase A3	P30115	0.0147857	0.0207585	0.0127658	0.0380315	0.035058	0.0242799	0.00580142	0.007	0.00486713	0.0141746	0.0237517	0.011119	0.0615245	0.028007	0.0839196	0.114345	0.0716966	0.0718985	0.099	0.315	0.0410455	0.0177946	0.031	0.100768	0.113335	0.122294	0.129522	0.145482	0.126728	0.127472	0.082528	0.0929056	0.0534598	0.0421329	0.0547246	0.0651502	0.27186	0.35164	0.31315	0.285295	0.289748	0.302339	0.116199	0.105754	0.079808	0.119703	0.253028	0.134898
Pyrethroid hydrolase Ces2a	Q8QZR3	0.08	0.0698	0.07	0.0512	0.153029	0.0848057	0.0691143	0.022	0.0312796	0.0390204	0.0812043	0.0485237	0.130097	0.132172	0.140656	0.235118	0.115286	0.150666			0.0623582	0.100943	0.103387	0.0888961	0.243408	0.2314	0.234699	0.204	0.246763	0.232054	0.152829	0.19157	0.148486	0.110314	0.131143	0.146868	0.385143	0.543527	0.482527	0.286673	0.435301	0.426634	0.206204	0.221163	0.173688	0.286878	0.007	0.178987
Glucose-6-phosphate isomerase	P06745				0.014	0.024	0.019							0.00593548	0.016	0.031	0.0363387		0.0223185							0.071	0.0706935	0.0750645	0.0710484	0.0898387	0.075529	0.004	0.081	0.227	0.108		0.105	0.303	0.269871	0.287613	0.158		0.254621	0.0922419	0.065	0.0890645	0.161	0.167	0.114861
Betaine--homocysteine S-methyltransferase 1	O35490	0.0388114	0.0392924	0.0368201	0.0748633	0.0374827	0.045454	0.018808	0.0400722	0.0272266	0.0166772	0.0346298	0.0274827	0.0884325	0.0539239	0.0611834	0.130702	0.121129	0.0910742	0.0125024	0.557	0.0221597	0.0341286	0.0443304	0.134024	0.231583	0.167364	0.231569	0.216756	0.192145	0.207883	0.101159	0.138253	0.0937682	0.162863	0.246173	0.148443	0.353903	0.343604	0.324151	0.325782	0.294979	0.328484	0.458311	0.366917	0.415913	0.417986	0.375658	0.406957
Argininosuccinate synthase	P16460	0.0716102	0.0560567	0.0747611	0.0699939	0.0805101	0.0705864	0.0300576	0.030816	0.0353158	0.032386	0.0698826	0.0396916	0.0928097	0.0763563	0.0926154	0.167221	0.123596	0.11052	0.118355		0.0421574	0.0625283	0.0413806	0.0661054	0.2424	0.19167	0.21898	0.203094	0.233271	0.217883	0.16867	0.238168	0.197696	0.17297	0.189036	0.193308	0.363241	0.460423	0.411028	0.408417	0.366352	0.401892	0.476721	0.467652	0.502157	0.572862	0.360623	0.476003
Bifunctional epoxide hydrolase 2	P34914	0.042902	0.0886261	0.0939436	0.0955045	0.0914332	0.0824819	0.0545786	0.0562863	0.053905	0.0507738	0.0743264	0.057974	0.10373	0.0905134	0.0945059	0.149984	0.122506	0.112248	0.112412		0.0909255	0.068902	0.0890706	0.0903275	0.199937	0.208649	0.213863	0.217969	0.2476	0.217604	0.228638	0.302721	0.204329	0.266347	0.251896	0.250786	0.419816	0.479237	0.440223	0.416617	0.4107	0.433319	0.344647	0.392016	0.327857	0.439471	0.428218	0.386442
4-aminobutyrate aminotransferase, mitochondrial	P61922	0.0358913	0.0615	0.0357609	0.055413	0.045	0.046713		0.095	0.104891		0.0268913	0.0755942	0.129457	0.126609	0.153			0.136355			0.0687391	0.079		0.0738696	0.017	0.0915217	0.038	0.271	0.165935	0.116691	0.167022	0.236	0.181935	0.181217	0.113	0.175835	0.297	0.314413		0.371	0.411	0.348353	0.270435	0.32	0.226043	0.126	0.202	0.228896
Cytoplasmic aconitate hydratase	P28271	0.051766	0.0461702	0.0736383	0.0604468	0.077	0.0618043	0.0455106	0.055	0.031234	0.0415	0.067	0.0480489	0.0565957	0.0717234	0.110128	0.15834	0.1105	0.101457	0.1325		0.0425	0.0698511	0.0484255	0.0733191	0.2095	0.175033	0.15834	0.262319	0.181106	0.19726	0.0685	0.0871702	0.0714468	0.108	0.12183	0.0913894	0.2766	0.49	0.321	0.295	0.2335	0.32322	0.124766	0.14	0.130933	0.248	0.272	0.18314
Protein disulfide-isomerase A3	P27773	0.084184	0.077525	0.0883625	0.109812	0.0856792	0.0891126	0.106725	0.0787028	0.110637	0.107716	0.124012	0.105559	0.136196	0.188521	0.137792	0.227901	0.179487	0.173979	0.563041		0.311731	0.293142	0.366254	0.383542	0.285527	0.331187	0.281804	0.265018	0.252196	0.283146	0.630329	0.925807	0.526275	0.608867	0.611379	0.660531	0.461396	0.61485	0.429883	0.445426	0.567838	0.503879	0.797612	0.810426	0.72865	1.08703	0.661107	0.816965
Protein disulfide-isomerase A4	P08003	0.077	0.069	0.087		0.116	0.08725	0.174	0.11	0.221	0.237	0.243	0.197	0.224	0.238642	0.155415		0.372	0.247514			0.467226	0.407755	0.519	0.46466		0.394	0.277245	0.319	0.325528	0.328943	0.767208		0.626415	0.729887	0.691528	0.703759	0.461	0.604	0.430755	0.467	0.245	0.441551	0.889811	0.889679	0.922075	1.11847	0.836	0.931208
Hemoglobin subunit beta-1	P02088	0.0184358	0.0422244	0.07096	0.0233304	0.0374899	0.0384881	0.0304488	0.0157588	0.0547689	0.02958	0.019835	0.0300783	0.04263	0.0429868	0.0500667	0.0246337	0.020013	0.036066	0.06948	0.594	0.0289767	0.019	0.0419467	0.150681	0.0259339	0.017162	0.0211948	0.0610467	0.0490693	0.0348813	0.0564323	0.0360693	0.0658326	0.0545314	0.0248218	0.0475375	0.171485	0.0953762	0.0869406	0.0800627	0.0948581	0.105745	0.0263333	0.03497	0.0515642	0.0377403	0.0954805	0.0492177
Tubulin beta-4B chain	P68372	0.026	0.0436032	0.0388678	0.0634	0.047	0.0437742	0.014	0.114	0.0454545	0.043	0.0262149	0.0485339	0.03184	0.0349206	0.0497368	0.0261635	0.0333053	0.0351933	0.0387579		0.059956	0.050673	0.0551258	0.0511282	0.148968	0.0793171	0.122654	0.123	0.0644151	0.107671	0.154195	0.285659	0.115286	0.119879	0.128827	0.160769	0.186627	0.250238	0.155157	0.190678	0.228114	0.202163	0.292876	0.23714	0.280119	0.332895	0.251411	0.278888
Heat shock protein HSP 90-alpha	P07901	0.0571364	0.0469848	0.0538939	0.0581212	0.102455	0.0637182	0.0397424	0.048	0.0473485	0.002	0.0951212	0.0464424	0.113727	0.0974848	0.0955909	0.287742	0.143	0.147509	0.013		0.0973333	0.0400606	0.0335909	0.0459962	0.27	0.267379	0.250333	0.272	0.257924	0.263527	0.264227		0.137424	0.183667	0.17147	0.189197	0.476106	0.687348	0.512667	0.537	0.723	0.587224	0.440333	0.379	0.463879	0.501	0.58	0.472842
Trifunctional enzyme subunit beta, mitochondrial	Q99JY0	0.0568462	0.0577308	0.0432308	0.0372308	0.0351026	0.0460282	0.013	0.0303333	0.0205	0.0378077	0.0417692	0.0286821	0.025	0.065137	0.103974	0.09	0.146274	0.0860771	0.182		0.0539231	0.028	0.0446538	0.0771442	0.105654	0.173792	0.124359	0.161385	0.118812	0.1368	0.125692	0.153737	0.0626465	0.05125	0.108487	0.100363	0.197299	0.316182	0.247727	0.191923	0.240706	0.238767	0.154101	0.118288	0.196833	0.328	0.304	0.220244
Very long-chain specific acyl-CoA dehydrogenase, mitochondrial	P50544	0.149	0.0719524	0.148	0.0767143	0.115	0.112133	0.162	0.085	0.09	0.057	0.0885238	0.0965048	0.135238	0.113905	0.103		0.188	0.135036	0.244		0.151	0.167	0.09	0.163	0.268		0.265	0.196	0.289	0.2545	0.217048	0.300762	0.192286	0.166	0.187619	0.212743	0.368571	0.581	0.433429	0.37	0.432571	0.437114	0.265095	0.377333		0.498		0.380143
Elongation factor 2	P58252	0.0592545	0.0838534	0.106366	0.111665	0.11266	0.0947598	0.0302513	0.0403256	0.0206492	0.0521871	0.105874	0.0498575	0.172283	0.186162	0.178073	0.263419	0.169374	0.193862	0.149256		0.1058	0.111236	0.0991818	0.116368	0.233837	0.264059	0.247314	0.237509	0.280723	0.252688	0.270314	0.334298	0.190168	0.148628	0.186105	0.225903	0.475665	0.567812	0.430785	0.457348	0.472232	0.480768	0.409565	0.448045	0.364969	0.398698	0.394	0.403055
Succinate--CoA ligase [GDP-forming] subunit beta, mitochondrial	Q9Z2I8	0.0245263	0.053875	0.0142105	0.0350847	0.0375789	0.0330551	0.0605682	0.006		0.01	0.072	0.037142	0.0318947	0.0772125	0.058	0.075	0.087	0.0658214	0.137		0.016	0.0301579	0.023	0.0515395	0.129	0.160158	0.14	0.114	0.119	0.132432	0.103525	0.171508	0.0688983	0.0854068	0.212831	0.128434	0.222438	0.346	0.250887	0.255797	0.238	0.262624	0.155988	0.474237	0.159947	0.221	0.221	0.246434
Cytochrome P450 3A11	Q64459	0.344	0.429043	0.369609	0.427609	0.479	0.409852	0.254	0.287	0.267522	0.259957	0.371478	0.287991	0.485087	0.463435	0.538	0.768	0.70187	0.591278			0.483	0.462	0.479	0.474667	0.93		0.752	0.805	0.865	0.838	0.721		0.664304	0.715	0.671522	0.692957	0.804		0.959826	0.893174	1.093	0.9375	0.846	0.879				0.8625
Dimethylaniline monooxygenase [N-oxide-forming] 5	P97872	0.1015	0.182	0.1475	0.195	0.1515	0.1555	0.1245	0.038	0.1265	0.142	0.167	0.1196	0.229	0.1585	0.218	0.271	0.17	0.2093			0.1845	0.1705	0.167	0.174	0.406	0.3125	0.3455	0.325	0.3515	0.3481	0.2085	0.301	0.2445	0.264	0.247	0.253	0.568	0.7485	0.598		0.571	0.621375	0.352	0.423	0.33	0.563	0.558	0.4452
Non-specific lipid-transfer protein	P32020	0.164786	0.164541	0.151857	0.156909	0.214643	0.170547	0.0910346	0.0835	0.0819827	0.0884819	0.154983	0.0999964	0.227048	0.221667	0.233071	0.401214	0.295458	0.275692	0.242		0.110071	0.11	0.1535	0.153893	0.472	0.495889	0.533143	0.4205	0.501004	0.484507	0.331511	0.281511	0.339922	0.282294	0.229004	0.292848	0.766589	1.01317	0.76719	0.774476	0.857909	0.835867	0.405028	0.420373	0.358222	0.565	0.633889	0.476503
Hypoxia up-regulated protein 1	Q9JKR6	0.328	0.0594143	0.426		0.054	0.216854		0.172	0.0553404	0.148	0.0699286	0.111317	0.177	0.166723	0.176	0.242	0.166	0.185545			0.376	0.1415	0.31	0.275833	0.235		0.278	0.244	0.260894	0.254473	0.740771		0.616129	0.930936	0.696129	0.745991	0.4023	0.627	0.444915	0.401		0.468804	0.876529	0.8265	1.043	1.074		0.955007
Enoyl-CoA delta isomerase 1, mitochondrial	P42125	0.072	0.091		0.0522857	0.193	0.102071	0.047	0.015		0.018		0.0266667	0.0637143	0.0805593	0.0180508	0.0257791	0.0832857	0.0542778			0.026	0.09148	0.037	0.0514933	0.113429	0.161651	0.143663	0.103198	0.0927093	0.12293	0.131	0.209558	0.139571	0.186429	0.0771429	0.14874	0.200186	0.23336	0.21464	0.263286	0.227	0.227694	0.17557	0.151714	0.116895	0.240714	0.268286	0.190636
Malate dehydrogenase, cytoplasmic	P14152	0.0570333	0.0971134	0.102164	0.0989371	0.0640833	0.0838661	0.0594025	0.0977833	0.0972013	0.0590551	0.101755	0.0830394	0.114132	0.123591	0.0775786	0.166717	0.151646	0.126733	0.142795	0.742	0.0933333	0.113417	0.167017	0.251712	0.189932	0.267968	0.248428	0.1966	0.202566	0.221099	0.260761	0.343465	0.224987	0.208013	0.224692	0.252384	0.290453	0.38205	0.332516	0.318205	0.318459	0.328337	0.396509	0.421472	0.404727	0.468364	0.397932	0.417801
Argininosuccinate lyase	Q91YI0	0.0929396	0.0894295	0.116497	0.0844228	0.119081	0.100474	0.0465034	0.308	0.0705638	0.0415	0.0743758	0.108189	0.106698	0.079396	0.114711	0.154154	0.1715	0.125292	0.164	0.841	0.0681678	0.0555302	0.0775168	0.241243	0.271	0.200863	0.268711	0.233011	0.254624	0.245642	0.134007	0.182141	0.103953	0.131262	0.149087	0.14009	0.381604	0.468872	0.457966	0.4145	0.432	0.430989	0.17798	0.239	0.250179	0.3225	0.306	0.259132
Aldehyde dehydrogenase, cytosolic 1	O35945	0.0603232	0.0538485	0.0405657	0.055697	0.0599293	0.0540727	0.02	0.098	0.026	0.029	0.0262525	0.0398505	0.105242	0.0620202	0.127687	0.177364	0.152	0.124863	0.072	0.49	0.109	0.096	0.0895152	0.171303	0.171697	0.211	0.181242	0.174465	0.239374	0.195556	0.119475	0.154091	0.136717	0.0959394	0.103576	0.12196	0.339677	0.477606	0.363091	0.348	0.364232	0.378521	0.212343	0.211	0.167687	0.288	0.38	0.251806
Electron transfer flavoprotein subunit beta	Q9DCW4	0.0307984	0.0342	0.0343242	0.0287088	0.0393306	0.0334724	0.0342348	0.021	0.0249747	0.017913	0.0344783	0.0265202	0.059522	0.0678077	0.0448446	0.0622162	0.075	0.0618781	0.026		0.0468286	0.100922	0.038	0.0529376	0.115234	0.031	0.105274	0.107027	0.101959	0.0920989	0.0852088	0.11344	0.0681648	0.0902857	0.118144	0.0950486	0.207176	0.270775	0.227681	0.226373	0.215363	0.229474	0.133885	0.136228	0.145318	0.197685	0.1945	0.161523
Fumarylacetoacetase	P35505	0.0407353	0.047557	0.0554828	0.0506724	0.0611897	0.0511274	0.0467845	0.0307255	0.0228707	0.0367241	0.0555603	0.038533	0.0728879	0.0721897	0.0787759	0.119598	0.0922025	0.0871308	0.0711538		0.0775	0.0490776	0.0446983	0.0606074	0.167618	0.174634	0.182328	0.148941	0.183181	0.17134	0.125897	0.183888	0.131164	0.104345	0.0941207	0.127883	0.306009	0.401259	0.319448	0.334388	0.338914	0.340003	0.264172	0.286051	0.276206	0.365608	0.306154	0.299638
Aldo-keto reductase family 1 member C13	Q8VC28	0.563	0.063	0.042	0.054	0.071	0.1586	0.531	0.033	0.0315	0.011	0.05	0.1313	0.0825	0.036	0.055	0.108		0.070375			0.497		0.394	0.4455			0.118	0.134	0.302	0.184667	0.1005	0.1535	0.0925	0.1	0.0995	0.1092	0.297	0.439	0.3295	0.322	0.342	0.3459	0.1955	0.166	0.185			0.182167
Ferritin light chain 1	P29391	0.142	0.278845	0.35131	0.363	0.33264	0.293559	0.28888	0.2218	0.150028	0.163286	0.105662	0.185931	0.21669	0.329958	0.236571	0.340714	0.27	0.278787			0.269286	0.27993	0.372423	0.307213	0.509857	0.466	0.356817	0.33793	0.50131	0.434383	0.609254	0.41	0.506972	0.460349	0.515789	0.500473	0.61132	0.5854	0.596143	0.609		0.600466	0.621521	0.603143	0.636767	0.804143	0.72	0.677115
60 kDa heat shock protein, mitochondrial	P63038	0.0518655	0.0575021	0.0444879	0.0449286	0.0580865	0.0513741	0.0409643	0.0383066	0.0164644	0.0200819	0.0370969	0.0305828	0.0633547	0.0559343	0.0798478	0.104263	0.0578109	0.0722422	0.0969781		0.0556374	0.0756955	0.16331	0.0979052	0.116503	0.135973	0.116756	0.144199	0.113773	0.125441	0.111607	0.145057	0.0878062	0.145881	0.106874	0.119445	0.182566	0.200071	0.229644	0.206457	0.196867	0.203121	0.177874	0.182456	0.210193	0.193164	0.255117	0.203761
NADH-cytochrome b5 reductase 3	Q9DCN2		0.0314423		0.108808		0.070125	0.219	0.007	0.062	0.004	0.0690385	0.0722077	0.0519615	0.0535769	0.054	0.122		0.0703846			0.006	0.006		0.006		0.164	0.199	0.2	0.207	0.1925	0.08		0.105212	0.072	0.132538	0.0974375	0.371173	0.51	0.414308	0.405		0.42512	0.209692	0.253	0.173			0.211897
Alcohol dehydrogenase 1	P00329	0.027	0.0351574	0.0136353	0.0513961	0.0556667	0.0365711	0.005	0.0275395	0.0206513	0.0199934	0.0383059	0.022298	0.0706043	0.0464128	0.0628667	0.0802	0.0854942	0.0691156	0.007	0.09	0.0203569	0.0394272	0.0785395	0.0470647	0.1308	0.150463	0.183192	0.169834	0.120102	0.150878	0.0668809	0.0903843	0.0616382	0.0803176	0.0676298	0.0733702	0.295884	0.449659	0.32171	0.362137	0.315424	0.348963	0.0791957	0.0833663	0.0671412	0.0843289	0.269724	0.116751
Formimidoyltransferase-cyclodeaminase	Q91XD4	0.0375668	0.0621632	0.0400418	0.083887	0.0880053	0.0623328	0.0351423	0.0626684	0.0359874	0.031517	0.0838954	0.0498421	0.0795356	0.0772385	0.0868877	0.157428	0.0930726	0.0988324	0.0857823	0.377	0.0549091	0.0530856	0.0551818	0.125192	0.194113	0.226566	0.213471	0.18854	0.234092	0.211356	0.202427	0.304033	0.207121	0.194063	0.204096	0.222348	0.394134	0.516904	0.448611	0.44425	0.398847	0.440549	0.400916	0.440205	0.402647	0.519145	0.389452	0.430473
Epoxide hydrolase 1	Q9D379	0.118234	0.140915	0.0884468	0.123638	0.145894	0.123426	0.063	0.0899149	0.106638	0.0717872	0.16766	0.0998	0.137553	0.138979	0.126638	0.221	0.151702	0.155174			0.115681	0.0980638	0.112872	0.108872	0.236553	0.316	0.296511	0.29283	0.33017	0.294413	0.222915	0.228809	0.172617	0.2	0.198319	0.204532	0.448809	0.580468	0.551574	0.453979	0.482085	0.503383	0.278106	0.304915	0.306	0.352	0.508	0.349804
2-hydroxyacyl-CoA lyase 1	Q9QXE0	0.014	0.318	0.153	0.366	0.118	0.1938		0.273	0.164	0.044	0.422	0.22575	0.092	0.113	0.229	0.126	0.445	0.201			0.114	0.118	0.257	0.163	0.461	0.2285	0.1845	0.211	0.225	0.262	0.409	0.309	0.158	0.156	0.429	0.2922	0.1725	0.518	0.331	0.574	0.62	0.4431	0.1725	0.334	0.49	0.779	0.691	0.4933
Calcium-binding mitochondrial carrier protein Aralar2	Q9QXX4	0.13819	0.0771111	0.10178	0.0360385	0.0488065	0.0803854	0.101732	0.0215161	0.0496154	0.0959259	0.232707	0.100299	0.0512683	0.0732593	0.0971613	0.112405	0.0571786	0.0782544	0.561		0.0464194	0.0415476	0.0412903	0.172564	0.119607	0.0936129	0.0843333	0.104952	0.123476	0.105196	0.0934231	0.0923684	0.102596	0.0811579	0.0910769	0.0921245	0.392368	0.273827	0.251404	0.152895	0.296079	0.273315	0.154038	0.166079	0.137024	0.213464	0.233	0.180721
Histidine ammonia-lyase	P35492	0.0515517	0.146759	0.118103	0.109724	0.0948276	0.104193	0.0646552	0.0535517	0.0694138	0.0530345	0.0778276	0.0636966	0.108655	0.118931	0.0583448	0.131172	0.078931	0.0992069	0.128		0.054	0.0455172	0.053	0.0701293	0.186414	0.180552	0.261586	0.232103	0.318724	0.235876	0.123621	0.105517	0.154069		0.111	0.123552	0.344276	0.548034	0.616172	0.393793	0.416	0.463655	0.241	0.373276	0.253	0.320655	0.356483	0.308883
Protein disulfide-isomerase	P09103	0.0688866	0.0635369	0.0843596	0.0930345	0.0761626	0.077196	0.0686823	0.0481761	0.0744828	0.084875	0.0786232	0.0709679	0.140086	0.164559	0.142933	0.213781	0.168766	0.166025	0.26056		0.209409	0.180337	0.251963	0.225567	0.250641	0.235012	0.295552	0.269015	0.253793	0.260803	0.59849	0.485244	0.485081	0.578005	0.588697	0.547103	0.426062	0.586855	0.422365	0.418628	0.537074	0.478197	0.781027	0.761234	0.824135	0.894415	0.760083	0.804179
Phenylalanine-4-hydroxylase	P16331	0.194355	0.216731	0.205941	0.233479	0.307756	0.231652	0.129992	0.109129	0.120815	0.125695	0.163034	0.129733	0.289664	0.215966	0.288908	0.517355	0.341362	0.330651	0.43		0.148183	0.194849	0.175484	0.237129	0.515957	0.503694	0.506032	0.513086	0.564688	0.520691	0.5624	0.7112	0.459286	0.542686	0.293185	0.513751	0.724043	0.960184	0.822378	0.789632	0.804916	0.82023	0.680189	0.674568	0.808957	0.540333	0.886667	0.718143
Urocanate hydratase	Q8VC12	0.05	0.0612361	0.0725	0.0890139	0.0924167	0.0730333	0.035	0.012	0.0585556	0.047125	0.0615278	0.0428417	0.0845	0.0850139	0.0639444	0.186708	0.130056	0.110044	0.092		0.0507222	0.0386389	0.0719583	0.0633299	0.206486	0.179	0.208	0.200278	0.218681	0.202489	0.0513472	0.108	0.0550972	0.0491667	0.109	0.0745222	0.323889	0.493667	0.378528	0.403	0.382083	0.396233	0.162	0.114	0.202	0.231625	0.319222	0.205769
Lactoylglutathione lyase	Q9CPU0	0.0940588	0.0619412	0.101471	0.0497647	0.0712941	0.0757059	0.0412941	0.0218235	0.0302353	0.0173529	0.0557647	0.0332941	0.0660588	0.0721765	0.0985882	0.168824	0.117118	0.104553			0.0511176	0.044	0.0832353	0.059451	0.18	0.183	0.178529	0.082	0.223882	0.169482	0.0922941	0.112529	0.0642941	0.095	0.100059	0.0928353	0.270824	0.418647	0.288353	0.269588		0.311853	0.149471	0.122176	0.117	0.121471	0.229	0.147824
Adenosine kinase	P55264	0.092044	0.137527	0.100418	0.135066	0.105011	0.114013	0.0537143	0.0529011	0.0500549	0.0621186	0.161253	0.0760083	0.116308	0.164102	0.142187	0.198797	0.17639	0.159557	0.134		0.114121	0.111254	0.112271	0.117912	0.237559	0.296	0.229615	0.220451	0.235978	0.243921	0.153242	0.212226	0.22256	0.202323	0.318154	0.221701	0.416242	0.498	0.448136	0.298341	0.258581	0.38386	0.370176	0.400339	0.274088	0.415305	0.454915	0.382965
4-hydroxyphenylpyruvate dioxygenase	P49429	0.127418	0.140189	0.135205	0.177156	0.150656	0.146125	0.0577049	0.0967273	0.0727131	0.0641279	0.133664	0.0849874	0.223721	0.181328	0.238615	0.341538	0.294605	0.255961	0.282		0.159132	0.113123	0.180033	0.183572	0.448636	0.43182	0.361396	0.443341	0.426828	0.422404	0.310515	0.523049	0.319533	0.302607	0.325566	0.356254	0.688066	0.8975	0.765189	0.750047	0.769636	0.774087	0.617566	0.632965	0.660787	0.842	0.692818	0.689227
2-aminomuconic semialdehyde dehydrogenase	Q8BH00	0.0210526	0.0713404	0.0486028	0.107323	0.0348421	0.0566321	0.0487397	0.037	0.0288082	0.086	0.0582553	0.0517607	0.0898652	0.0712837	0.104213	0.134421	0.0848421	0.096925	0.163		0.053	0.072	0.106	0.0985	0.212263	0.556958	0.181316	0.216958	0.339631	0.301425	0.106915	0.0940973	0.0804255	0.0905035	0.115461	0.0974805	0.36156	0.386532	0.293638	0.327893	0.314418	0.336808	0.213823	0.209017	0.222316	0.310579	0.367684	0.264684
Tubulin beta-5 chain	P99024	0.068	0.0676579	0.111521	0.114729	0.0913571	0.090653	0.116063	0.712	0.07075	0.0427593	0.05725	0.199765	0.0419167	0.0387426	0.0294744	0.0682018	0.078	0.0512671	0.111		0.0436154	0.0947803	0.0535	0.0757239	0.253857	0.075	0.137193	0.0896972	0.105462	0.132242	0.273317	0.318327	0.156832	0.167267	0.160139	0.215176	0.272812	0.412832	0.208792	0.18881	0.299416	0.276532	0.387417	0.392114	0.331885	0.285071	0.237214	0.32674
Serum albumin	P07724	0.115864	0.177279	0.150047	0.139305	0.166217	0.149742	0.0455762	0.0342037	0.0494057	0.0522662	0.0766408	0.0516185	0.153093	0.16539	0.148395	0.235548	0.168	0.174085	0.117795	1.269	0.0581395	0.0799922	0.0994238	0.32487	0.260437	0.212851	0.301269	0.280954	0.306509	0.272404	0.159791	0.191592	0.0973488	0.134065	0.115532	0.139666	0.43414	0.551935	0.450512	0.383463	0.414359	0.446882	0.138922	0.13705	0.105022	0.158781	0.335795	0.175114
Alanine aminotransferase 1	Q8QZR5	0.178	0.165281	0.233263	0.455368	0.186088	0.2436	0.153	0.169	0.118439	0.114491	0.176	0.146186	0.204754	0.168158	0.198	0.161649	0.264719	0.199456	0.323		0.12186	0.162982	0.147684	0.188882	0.349404	0.156	0.297789	0.425211	0.365491	0.318779	0.344158	0.414193	0.314895	0.406649	0.45186	0.386351	0.604825	0.803667	0.613368	0.648298	0.658982	0.665828	0.731544	0.728123	0.734	0.67607	0.55	0.683947
S-formylglutathione hydrolase	Q9R0P3	0.0635	0.0605	0.059	0.0955	0.099	0.0755	0.058	0.083	0.0535	0.068	0.1035	0.0732	0.08	0.087	0.12	0.179	0.149	0.123			0.0815	0.085	0.0965	0.0876667	0.22	0.191	0.2205	0.13	0.1815	0.1886	0.1835	0.26	0.163	0.169	0.161	0.1873	0.261	0.4185	0.3145	0.291		0.32125	0.314	0.347	0.2605	0.33	0.389	0.3281
NADPH--cytochrome P450 reductase	P37040	0.126	0.132222	0.147	0.131978	0.134	0.13424	0.05	0.102	0.126822	0.206	0.102644	0.117493	0.226689	0.153	0.207	0.257		0.210922			0.103	0.553289	0.101	0.25243		0.336	0.277		0.285	0.299333	0.185		0.215244	0.201	0.208911	0.202539	0.586511	0.679	0.5776	0.855		0.674528	0.477267	0.381				0.429133
Heat shock cognate 71 kDa protein	P63017	0.1075	0.0806615	0.0779231	0.110805	0.107744	0.0969267	0.0507206	0.0325	0.0767282	0.118272	0.171585	0.0899611	0.183318	0.186549	0.247867	0.24361	0.213404	0.21495	0.211		0.0625	0.150815	0.0738462	0.12454	0.385	0.297	0.3145	0.321	0.345856	0.332671	0.325041	0.463723	0.208026	0.275154	0.260031	0.306395	0.544277	0.709364	0.541318	0.530684	0.599103	0.584949	0.550974	0.547316	0.5525	0.863	0.627	0.628158
Isocitrate dehydrogenase [NADP] cytoplasmic	O88844	0.0786087	0.065863	0.0574452	0.102767	0.0810109	0.077139	0.0535046	0.402272	0.0547397	0.056844	0.0593288	0.125338	0.0791307	0.0623769	0.10395	0.101231	0.130664	0.0954706	0.132		0.0427222	0.095	0.0796111	0.0873333	0.22163	0.158356	0.166297	0.139297	0.183342	0.173784	0.143347	0.21092	0.102994	0.105829	0.102246	0.133067	0.32201	0.450382	0.319181	0.360212	0.386664	0.36769	0.207382	0.2255	0.252441	0.200913	0.317598	0.240767
Fructose-1,6-bisphosphatase 1	Q9QXD6	0.0695714	0.0784281	0.0746262	0.0613962	0.0627412	0.0693526	0.06023	0.0632673	0.0342204	0.0427706	0.0796677	0.0560312	0.0965623	0.179112	0.12638	0.180659	0.147069	0.145956	0.126279		0.0605806	0.117674	0.0863318	0.0977163	0.230539	0.237031	0.221489	0.255161	0.219722	0.232788	0.270511	0.299556	0.200422	0.184827	0.342233	0.25951	0.368866	0.487681	0.399514	0.371128	0.407355	0.406909	0.543003	0.651936	0.571253	0.717713	0.468525	0.590486
Triosephosphate isomerase	P17751	0.043297	0.0532871	0.0323069	0.0508317	0.0843762	0.0528198	0.0696733	0.0393267	0.0104554	0.033	0.0488119	0.0402535	0.059396	0.0435743	0.0530709	0.103189	0.150594	0.0819648	0.0919703		0.0384961	0.0927327	0.0477244	0.0677309	0.118465	0.479748	0.16548	0.123765	0.139315	0.205355	0.120929	0.175432	0.083252	0.10389	0.129441	0.122589	0.329126	0.446465	0.288402	0.315812	0.322188	0.340398	0.285551	0.26701	0.189157	0.249099	0.344	0.266964
Sepiapterin reductase	Q64105	0.048	0.0138085	0.061	0.054	0.039	0.0431617		0.115					0.11366	0.0748511	0.0480426	0.027		0.0658883			0.066				0.1	0.0906596	0.151362	0.0661064	0.181468	0.117919	0.107383	0.344191	0.127468	0.123553	0.0953191	0.159583	0.285128	0.38634	0.27	0.378	0.414	0.346694	0.296362	0.384	0.352	0.312	0.384	0.345672
Malate dehydrogenase, mitochondrial	P08249	0.047	0.0829487	0.0781923	0.0566471	0.056	0.0641576	0.0393431	0.099	0.0280294	0.0531154	0.053716	0.0546408	0.0632346	0.0348843	0.0913333	0.087976	0.135618	0.0826092	0.008		0.0388	0.0533406	0.047328	0.0368671	0.076	0.0798571	0.141765	0.072008	0.125105	0.0989471	0.175543	0.221617	0.129469	0.125346	0.126889	0.155773	0.204716	0.270648	0.200586	0.213118	0.220539	0.221921	0.311951	0.308647	0.317368	0.311508	0.335477	0.31699
C-1-tetrahydrofolate synthase, cytoplasmic	Q922D8	0.0835169	0.0678468	0.083991	0.142937	0.0695856	0.0895754	0.126387	0.185609	0.0856577	0.0587222	0.0997027	0.111216	0.0619009	0.0887568	0.113919	0.137407	0.0600952	0.0924157	0.033	0.233	0.0183483	0.0715556	0.218034	0.114788	0.1044	0.332565	0.209531	0.296427	0.204018	0.229388	0.118297	0.200387	0.128036	0.0838559	0.125753	0.131266	0.296387	0.461784	0.357649	0.318306	0.239476	0.33472	0.251169	0.204389	0.04	0.1544	0.1714	0.164271
T-complex protein 1 subunit zeta	P80317		0.08	0.0767059	0.14598		0.100895	0.046	0.171	0.043	0.170429	0.0331176	0.0927092	0.197534	0.404824	0.168435	0.67	0.0896522	0.306089			0.0528696	0.281522	0.158174	0.164188	0.265087	0.326	0.427739	0.268522	0.303	0.31807	0.297247		0.28011	0.325204	0.392712	0.323818	0.485342		0.56949	0.522425	0.813471	0.597682	0.542781	0.388235		0.845		0.592005
Tubulin alpha-1C chain	P68373	0.08608	0.0907284	0.046642	0.0814815	0.0700617	0.0749987	0.0851818	0.03916	0.0751728	0.0931235	0.0951636	0.0775604	0.114481	0.11416	0.14008	0.58908	0.11612	0.214784	0.31636		0.10768	0.068	0.12512	0.15429	0.21076	0.245	0.14672	0.2264	0.209531	0.207682	0.184789	0.276316	0.16979	0.123035	0.19763	0.190312	0.465457	0.463175	0.319	0.315421	0.337772	0.380165	0.252062	0.191556	0.24328	0.23624	0.38092	0.260811
Protein disulfide-isomerase A6	Q922R8	0.069	0.0434865	0.085027	0.0475946	0.043	0.0576216	0.0681892	0.071	0.0812162	0.0814054	0.127676	0.0858973	0.129757	0.208541	0.16	0.193	0.162	0.170659	0.372		0.269486	0.245	0.257	0.285872	0.264	0.323	0.273	0.247	0.271	0.2756	0.607757	0.279	0.516757	0.662	0.586919	0.530486	0.387541	0.372	0.448811	0.399973	0.320892	0.385843	0.81527	0.819459	0.849	0.933		0.854182
Aspartate aminotransferase, mitochondrial	P05202	0.0826463	0.0377455	0.0567135	0.046264	0.0431837	0.0533106	0.0264494	0.0460215	0.0438483	0.0403818	0.0410893	0.0395581	0.0584944	0.0832545	0.0939864	0.105204	0.104038	0.0889955	0.0439241	0.711	0.035517	0.0380204	0.035483	0.172789	0.111503	0.140967	0.122347	0.134252	0.116769	0.125168	0.120565	0.161816	0.10241	0.0911685	0.106709	0.116534	0.261792	0.245905	0.240427	0.224725	0.248275	0.244225	0.188878	0.216627	0.170864	0.228127	0.238127	0.208524
40S ribosomal protein S3a	P97351	0.0611509	0.082475	0.0765	0.078	0.0916792	0.077961	0.0662125		0.153638	0.0725375	0.091	0.0958469	0.129163	0.106963	0.210906	0.29617	0.174925	0.183625	0.459038		0.116	0.215642	0.153562	0.23606	0.104509		0.174906	0.108	0.15835	0.136441	0.097	0.102453	0.106113	0.148528	0.138358	0.118491	0.173585	0.222	0.184875	0.152094	0.228	0.192111	0.1785	0.216237	0.278094	0.142434	0.238	0.210653
Adenosylhomocysteinase	P50247	0.065387	0.0561549	0.0814039	0.0593367	0.0747471	0.0674059	0.015133	0.032	0.0410435	0.027197	0.0624545	0.0355656	0.109774	0.107572	0.0971801	0.154954	0.152976	0.124491	0.0611437	0.969	0.0517548	0.0395747	0.0740909	0.239113	0.187317	0.153859	0.28562	0.192222	0.235461	0.210896	0.180973	0.293609	0.176532	0.166768	0.176165	0.198809	0.380919	0.513263	0.433525	0.405616	0.356434	0.417951	0.389081	0.399325	0.374843	0.474892	0.408377	0.409304
Carbamoyl-phosphate synthase [ammonia], mitochondrial	Q8C196	0.0400119	0.0362838	0.042912	0.0442281	0.0432131	0.0413298	0.0285705	0.0214393	0.0249757	0.0236364	0.0322767	0.0261797	0.0572856	0.0361538	0.0559169	0.0938294	0.0905535	0.0667478	0.0367683	0.209385	0.0389717	0.0319823	0.0417882	0.0717792	0.137634	0.116908	0.136322	0.125839	0.138156	0.130972	0.0702821	0.0884991	0.0777179	0.0618966	0.0719213	0.0740634	0.226127	0.278844	0.250855	0.234556	0.222873	0.242651	0.137554	0.127774	0.147681	0.190812	0.195401	0.159844
Major urinary protein 1	P11588	0.897237	0.877361	0.892371	0.926474	0.957948	0.910278	0.765938	0.705454	0.683278	0.692392	0.850505	0.739513	0.876268	0.952773	0.884299	1.20504	0.93133	0.969942			0.923515	0.868887	0.988124	0.926842	1.06264	0.994	1.02506	0.968804	1.04657	1.01941	1.04946	0.02	0.969928	1.025	0.963969	0.805672	0.974876	1.2088	1.04381	1.00274	1.09852	1.06575	0.72132	0.962144	1.023	1.107	1.04168	0.971029
Fructose-bisphosphate aldolase B	Q91Y97	0.112318	0.109728	0.143096	0.148941	0.151485	0.133114	0.08388	0.0871415	0.0815173	0.0843707	0.124968	0.0923755	0.189997	0.164827	0.200272	0.295689	0.268692	0.223895	0.231677		0.128003	0.148683	0.240003	0.187091	0.379764	0.326605	0.349045	0.342305	0.353517	0.350247	0.316493	0.474685	0.331085	0.360075	0.364413	0.36935	0.522211	0.567861	0.48036	0.469112	0.564013	0.520711	0.520747	0.545565	0.555293	0.644251	0.557478	0.564667
Methanethiol oxidase	P17563	0.0480215	0.0492515	0.0512822	0.068684	0.046954	0.0528387	0.0391902	0.0328681	0.0277822	0.0403161	0.0519387	0.038419	0.0581196	0.0538834	0.0799939	0.138963	0.117176	0.0896273	0.0397254	0.0969689	0.0526135	0.056592	0.0310951	0.055399	0.13239	0.170246	0.182031	0.150933	0.209046	0.168929	0.0504387	0.0896684	0.0746477	0.0402953	0.0579223	0.0625945	0.301196	0.435933	0.404255	0.345896	0.251831	0.347822	0.150828	0.131736	0.118672	0.0896269	0.208933	0.139959
Hydroxymethylglutaryl-CoA lyase, mitochondrial	P38060	0.152639	0.016	0.202984	0.135492	0.124492	0.126321	0.176393	0.096	0.0465902	0.0592459	0.019	0.0794459	0.079	0.087	0.072	0.106	0.088	0.0864	0.139	0.717	0.0824262	0.047	0.110016	0.219089	0.15382	0.149	0.153	0.166	0.161	0.156564	0.137262	0.217885	0.147541	0.139	0.147148	0.157767	0.374197	0.395607	0.311	0.289492	0.333033	0.340666	0.218295	0.251279	0.236	0.312361	0.307	0.264987
3-ketoacyl-CoA thiolase A, peroxisomal	Q921H8	0.09468	0.134704	0.122361	0.0985741	0.0952593	0.109116	0.04304	0.0382875	0.0625926	0.05835	0.086537	0.0577614	0.170259	0.224769	0.160769	0.266667	0.20095	0.204683	0.178		0.0781389	0.0557685	0.112417	0.106081	0.249537	0.31359	0.324574	0.31612	0.369898	0.314744	0.228019	0.303852	0.213907	0.250481	0.213509	0.241954	0.60344	0.805917	0.639065	0.6449	0.707375	0.680139	0.479528	0.522537	0.582	0.630025	0.704087	0.583636
Cytochrome P450 2D26	Q8CIM7	0.17502	0.136706	0.117863	0.154216	0.193843	0.155529	0.130294	0.112765	0.0787843	0.133	0.129843	0.116937	0.193451	0.258314	0.168902	0.316961	0.305	0.248525			0.124412	0.109529	0.162314	0.132085	0.414	0.530137	0.329765	0.382745	0.369314	0.405192	0.461725	0.793	0.415412	0.409039	0.371706	0.490176	0.625176	0.984353	0.784157		0.632157	0.756461	0.731706	0.813	0.816431			0.787046
Glutathione peroxidase 1	P11352	0.0526667	0.108628	0.0895373	0.0796866	0.0494444	0.0759926	0.0402388	0.019	0.0986047	0.104488	0.0877907	0.0700245	0.105597	0.0833433	0.0914444	0.139556	0.125186	0.109025	0.039		0.082	0.0632388	0.0817209	0.0664899	0.306	0.0978889	0.18903	0.256889	0.135358	0.197033	0.0952985	0.0848657	0.0893284	0.0802687	0.0837313	0.0866985	0.262522	0.471627	0.280672	0.317558	0.378279	0.342132	0.111925	0.163047	0.164333	0.256	0.34	0.207061
Glutathione S-transferase Mu 3	P19639	0.0316667	0.035	0.0353333	0.0363333	0.111	0.0498667	0.0275	0.01	0.0295	0.0355	0.025	0.0255	0.0586667	0.0645	0.0876667	0.116333	0.0925	0.0839333	0.0805	1.334	0.039	0.034	0.0503333	0.307567	0.177	0.1545	0.189667	0.198333	0.206333	0.185167	0.284333	0.355333	0.181333	0.192	0.198	0.2422	0.3055	0.439	0.386667	0.313	0.332	0.355233	0.296667	0.3225	0.271333	0.417	0.458	0.3531
Fatty acid synthase	P19096	0.122781	0.0596131	0.161438	0.136912	0.201923	0.136534	0.0764615	0.0559231	0.0695036	0.0455385	0.105462	0.0705777	0.165518	0.186635	0.191978	0.372774	0.237923	0.230966	0.222		0.0367591	0.104043	0.160308	0.130778	0.388538	0.365231	0.348686	0.317036	0.37338	0.358574	0.111846	0.207462	0.137308	0.149154	0.144923	0.150138	0.636117	0.751769	0.532007	0.664615	0.424385	0.601779	0.152358	0.088	0.334308	0.141	0.383	0.219733
Adenylate kinase 2, mitochondrial	Q9WTP6	0.0933778	0.104822	0.0572667	0.0326889	0.0484222	0.0673156	0.0293286	0.016	0.0660444	0.071	0.138311	0.0641368	0.126956	0.0820429	0.0649111	0.0674444	0.0634167	0.0809541	0.002		0.0587333	0.0690444	0.069	0.0496944	0.101667	0.0786596	0.1284	0.218556	0.135756	0.132607	0.078	0.174156	0.0879333	0.093	0.113298	0.109277	0.188957	0.271471	0.215171	0.131333	0.208257	0.203038	0.106886	0.226167	0.132243	0.159	0.122	0.149259
Acetyl-CoA acetyltransferase, cytosolic	Q8CAY6	0.066	0.00891935	0.0766935	0.122661	0.0936613	0.0735871	0.0580645	0.129	0.0963387		0.0655323	0.0872339	0.124419	0.148016	0.151226	0.115	0.19	0.145732			0.05	0.0634032	0.005	0.0394677	0.245	0.398532	0.473935	0.270145	0.224565	0.322435	0.149581	0.0955645	0.235677	0.165823	0.17779	0.164887	0.383645	0.392032	0.373677	0.371	0.415	0.387071	0.348032	0.213	0.16	0.212	0.258	0.238206
Elongation factor 1-alpha 1	P10126	0.0899859	0.063194	0.109757	0.0821231	0.0914131	0.0872947	0.0517402	0.0133893	0.0346231	0.0654293	0.0752127	0.0480789	0.144754	0.126757	0.0806338	0.160793	0.177213	0.13803	0.13028		0.0972582	0.0745869	0.0723568	0.0936205	0.239512	0.250598	0.217028	0.169592	0.183211	0.211988	0.201806	0.266112	0.166799	0.158642	0.157522	0.190176	0.34728	0.481078	0.329287	0.344295	0.365653	0.373519	0.353903	0.296624	0.283131	0.326187	0.388347	0.329638
Major urinary protein 18	A2BIM8	0.90633	0.897358	0.912343	0.95203	0.997082	0.933029	0.77603	0.733923	0.704291	0.722427	0.874134	0.762161	0.888246	0.954388	0.891291	1.20331	0.971225	0.981693			0.94111	0.917396	0.972896	0.9438	1.11168	1.06922	1.04347	0.988275	1.06748	1.05602	1.06659	0.02	0.886522	0.997246	1.02862	0.799796	0.988642	1.001	1.0798	1.05702	1.03676	1.03265	1.00639	1.00053	0.946648		1.061	1.00364
Nucleoside diphosphate kinase B	Q01768	0.05304	0.142	0.05174	0.04452	0.10716	0.079692	0.05472	0.063	0.052	0.055	0.0695733	0.0588587	0.0367733	0.110173	0.103507	0.131853	0.373722	0.151206	0.165	0.041	0.06248	0.08172	0.07448	0.084936	0.291963	0.200913	0.184013	0.173253	0.202413	0.210511	0.41868	0.581627	0.303507	0.32913	0.321733	0.390935	0.304573	0.53048	0.262387	0.370574	0.390074	0.371618	0.555693	0.5145	0.522427	0.595741	0.468833	0.531439
Uricase	P25688	0.231571	0.132048	0.229952	0.176429	0.214619	0.196924	0.118095	0.115381	0.068	0.115	0.167524	0.1168	0.244143	0.245048	0.22619	0.369524	0.165	0.249981			0.149762	0.165286	0.135143	0.150063	0.411		0.388	0.411	0.424857	0.408714	0.345238	0.452	0.422286	0.28	0.305381	0.360981	0.678	1.045	0.64			0.787667	0.662	0.673	0.736	0.962		0.75825
Electron transfer flavoprotein subunit alpha, mitochondrial	Q99LC5	0.03605	0.0546907	0.0461102	0.0655424	0.0387643	0.0482315	0.0879236	0.0475909	0.0416992	0.0312585	0.0719364	0.0560817	0.0678644	0.0801398	0.0616515	0.132939	0.0759363	0.0837063	0.114235		0.0318434	0.052298	0.0680466	0.0666058	0.132857	0.129504	0.143373	0.109611	0.132606	0.12959	0.0984661	0.0938939	0.0921229	0.0872246	0.108678	0.0960771	0.239479	0.287601	0.232407	0.216657	0.254903	0.246209	0.177801	0.169968	0.154434	0.225765	0.19737	0.185068
L-lactate dehydrogenase A chain	P06151	0.0527442	0.110151	0.145194	0.0804355	0.0662093	0.0909467	0.0842353		0.0504706	0.078	0.0801512	0.0732143	0.0983488	0.201256	0.189314	0.138477	0.144	0.154279	0.101		0.024	0.0856628	0.0334915	0.0610386	0.183674	0.277629	0.489221	0.191523	0.327105	0.29383	0.113174	0.161177	0.181898	0.0763051	0.11007	0.128525	0.508826	0.463767	0.329093	0.359837	0.408	0.413905	0.265919	0.228353	0.309645	0.433	0.298	0.306983
Hemoglobin subunit beta-2	P02089	0.0391875	0.0629231	0.226	0.0327692	0.108	0.093776	0.038		0.0343846	0.0461538	0.0167692	0.0338269	0.0504615	0.0865385	0.154	0.028	0.021	0.068	0.201		0.002		0.051	0.0846667	0.005	0.004	0.0500625	0.137	0.0593077	0.051074	0.115462		0.112	0.076	0.05	0.0883654	0.0862917	0.0760769	0.079	0.064	0.096	0.0802737	0.0240769	0.0136923	0.005	0.014	0.026	0.0165538
START domain-containing protein 10	Q9JMD3	0.001	0.0398537	0.0426098	0.068		0.0378659	0.051		0.072	0.026	0.0505122	0.049878	0.10978	0.0524146	0.125146	0.095	0.152	0.106868			0.023	0.003	0.0665366	0.0308455		0.198	0.242683		0.200512	0.213732	0.235	0.069	0.139	0.174854	0.0889756	0.141366	0.337951	0.467	0.322463	0.374	0.499	0.400083	0.28839	0.325				0.306695
Fatty acid-binding protein, liver	P12710	0.0478071	0.0526438	0.0542226	0.056705	0.0661577	0.0555072	0.0222245	0.0351404	0.0324824	0.0312825	0.0387236	0.0319706	0.0718089	0.0643117	0.0846883	0.153937	0.0879886	0.0925469	0.0939112	0.226158	0.0256471	0.0375083	0.028308	0.0823065	0.130083	0.157939	0.141974	0.16241	0.186926	0.155866	0.0397811	0.0463414	0.0532226	0.0393766	0.0402356	0.0437915	0.300763	0.41725	0.338171	0.261829	0.312139	0.32603	0.0766364	0.0657517	0.0488516	0.0712551	0.273825	0.107264
Delta-1-pyrroline-5-carboxylate dehydrogenase, mitochondrial	Q8CHT0	0.0228235	0.0298431	0.0260686	0.042549	0.0413333	0.0325235	0.024	0.0286667	0.0333506	0.0220649	0.0444653	0.0305095	0.0531508	0.116056	0.0711569	0.0952647	0.0852468	0.0841749	0.105	0.572	0.0263506	0.160941	0.0343247	0.179723	0.124805	0.103865	0.139922	0.118853	0.107392	0.118967	0.0961569	0.0703131	0.0639412	0.0896731	0.0870686	0.0814306	0.209078	0.274294	0.237882	0.28003	0.252922	0.250841	0.160667	0.168069	0.148853	0.191948	0.219468	0.177801
Microsomal glutathione S-transferase 1	Q91VS7	0.017	0.039	0.05575	0.042625	0.008875	0.03265		0.040625			0.029125	0.034875	0.063	0.084125	0.093875	0.087	0.101	0.0858	0.083		0.018875	0.07175	0.033875	0.051875	0.114875	0.198625	0.206	0.214	0.211875	0.189075	0.091	0.14075	0.08	0.099	0.091	0.10035	0.359	0.457375	0.37075	0.336		0.380781	0.15125	0.133	0.127625	0.232		0.160969
Peroxiredoxin-5, mitochondrial	P99029	0.0583462	0.0609649	0.0488921	0.0641727	0.0566983	0.0578148	0.0718705	0.0382088	0.0685827	0.0847456	0.0593885	0.0645592	0.0870288	0.067554	0.0999353	0.0896466	0.119648	0.0927626	0.0979231	0.626	0.0867845	0.0575	0.0493621	0.183514	0.164451	0.184714	0.16606	0.177922	0.249835	0.188596	0.122914	0.174216	0.114223	0.112612	0.16359	0.137511	0.270468	0.36923	0.307504	0.275246	0.30805	0.306099	0.225763	0.231614	0.164431	0.247505	0.24311	0.222485
Peroxisomal bifunctional enzyme	Q9DBM2	0.029	0.0764118	0.128875	0.114548	0.0398987	0.0777467	0.068		0.112	0.088	0.0628194	0.0827049	0.076622	0.0318415	0.137627	0.141559	0.286	0.13473		0.301	0.0281864	0.078	0.0213051	0.107123	0.3194	0.203847	0.293049	0.22339	0.29722	0.267381	0.191775	0.1775	0.203622	0.12361	0.190373	0.177376	0.509892	0.604899	0.425578	0.407699	0.443	0.478214	0.480167	0.539082	0.551	0.483	0.569	0.52445
Glutamine synthetase	P15105	0.0431429	0.0638929	0.0759821	0.106	0.0844643	0.0746964	0.039	0.093	0.0340357	0.097	0.0443929	0.0614857	0.0769643	0.0856786	0.0956429	0.202179	0.13	0.118093	0.439		0.023875	0.095	0.069	0.156719	0.198	0.069	0.151554	0.176589	0.218161	0.162661	0.0644643	0.208	0.031125	0.043	0.176	0.104518	0.267429	0.477857	0.381518	0.401	0.46	0.397561	0.038	0.174	0.152	0.032	0.34	0.1472
Stress-70 protein, mitochondrial	P38647	0.0714462	0.0772947	0.103284	0.140863	0.0667449	0.0919266	0.0833474	0.0731429	0.0671172	0.0676211	0.0951016	0.077266	0.164797	0.141328	0.170918	0.211816	0.1832	0.174412	0.264108		0.143378	0.185898	0.192398	0.196445	0.263523	0.2485	0.222745	0.208328	0.280102	0.24464	0.468023	0.62922	0.389234	0.45393	0.413758	0.470833	0.452805	0.605088	0.45907	0.437737	0.686281	0.528196	0.599281	0.621074	0.643541	0.807062	0.559	0.645991
Hydroxyacyl-coenzyme A dehydrogenase, mitochondrial	Q61425	0.002	0.0291356		0.0300392	0.037	0.0245437		0.034	0.028	0.0213051	0.047	0.0325763	0.0449492	0.0303729	0.0730847	0.0941525	0.0885254	0.0662169	0.1		0.0357288	0.0378305	0.0524068	0.0564915	0.10779	0.0930385	0.0991358	0.1695	0.0937037	0.112634	0.052	0.034	0.046		0.073	0.05125	0.184294	0.22016	0.183765	0.154593	0.218	0.192163	0.0762716	0.107169	0.0853951	0.110695	0.22	0.119906
Hydroxymethylglutaryl-CoA synthase, mitochondrial	P54869	0.288878	0.067224	0.104696	0.12116	0.160661	0.148524	0.083408	0.175226	0.05756	0.0433354	0.08524	0.0889539	0.107376	0.103488	0.108756	0.19424	0.147509	0.132274	0.182833	1.021	0.0678416	0.085184	0.090104	0.289393	0.188914	0.262035	0.233668	0.232023	0.27144	0.237616	0.187168	0.212354	0.1792	0.164448	0.206724	0.189979	0.440852	0.547924	0.417444	0.412677	0.40868	0.445515	0.333024	0.346155	0.311421	0.482	0.449917	0.384503
Glutamate dehydrogenase 1, mitochondrial	P26443	0.0249213	0.0500789	0.0381733	0.0414659	0.0375028	0.0384285	0.0258636	0.0101835	0.012071	0.024017	0.03671	0.021769	0.0554478	0.0387309	0.0428422	0.0599861	0.0679517	0.0529917	0.022	0.0817041	0.0365114	0.0768837	0.00646296	0.0447124	0.107183	0.0906445	0.0995986	0.129142	0.10303	0.10592	0.0600093	0.0428121	0.0445313	0.0408817	0.0469281	0.0470325	0.208042	0.28293	0.210234	0.210207	0.232919	0.228867	0.0757216	0.0803807	0.0626195	0.0948165	0.178356	0.0983788
Retinal dehydrogenase 1	P24549	0.0377951	0.056406	0.0371008	0.0525559	0.0536422	0.0475	0.04024	0.0213905	0.02284	0.0219655	0.019672	0.0252216	0.0777112	0.0631172	0.0833272	0.108847	0.118619	0.0903243	0.0991429	0.397476	0.0459429	0.075088	0.0439429	0.132319	0.179428	0.194339	0.192269	0.161554	0.174698	0.180457	0.122074	0.0922834	0.109567	0.0807384	0.0990654	0.100746	0.331245	0.467602	0.334401	0.349264	0.383804	0.373263	0.205738	0.19992	0.191122	0.257743	0.391419	0.249189
Tubulin alpha-1B chain	P05213	0.028	0.0521414	0.0406667	0.07725	0.0365253	0.0469167	0.05	0.019	0.0471616	0.0673333	0.0712838	0.0509557	0.0900808	0.0909293	0.0775469	0.253828	0.083	0.119077	0.133		0.095875	0.0960312	0.0734844	0.0995977	0.205	0.21575	0.136016	0.183312	0.105636	0.169143	0.208152	0.275121	0.136697	0.131343	0.166424	0.183547	0.298111	0.461808	0.327959	0.31625	0.346727	0.350171	0.253525	0.183	0.310703	0.206	0.331	0.256846
ATP synthase subunit beta, mitochondrial	P56480	0.0233034	0.0254386	0.0316173	0.0339552	0.0512618	0.0331153	0.0243962	0.026	0.0143467	0.012	0.0208123	0.019511	0.0391588	0.0493755	0.0423682	0.0672605	0.0569458	0.0510218	0.0348669	0.482	0.018245	0.0243127	0.0360848	0.119102	0.0877174	0.353395	0.0952527	0.103828	0.106628	0.149364	0.0746408	0.101713	0.0698628	0.0720271	0.0743249	0.0785137	0.194229	0.244011	0.202108	0.199112	0.188655	0.205623	0.134188	0.152083	0.142779	0.183981	0.187526	0.160111
Cytosolic 10-formyltetrahydrofolate dehydrogenase	Q8R0Y6	0.0531356	0.0713306	0.0627453	0.0721734	0.0820894	0.0682949	0.0218246	0.0223785	0.0343089	0.0305368	0.0455745	0.0309247	0.0922764	0.116003	0.132304	0.199298	0.153684	0.138713	0.0762403	0.48	0.0374669	0.123496	0.0536751	0.154176	0.241763	0.232677	0.254537	0.220508	0.256255	0.241148	0.113157	0.161236	0.114859	0.133016	0.139371	0.132328	0.41397	0.500637	0.453789	0.442022	0.420282	0.44614	0.315732	0.342298	0.314271	0.346266	0.322335	0.32818
Glutathione S-transferase P 1	P19157	0.046573	0.0550305	0.0497927	0.0576646	0.0390732	0.0496268	0.0316111	0.0307378	0.0381372	0.0321673	0.0504573	0.0366222	0.0727104	0.071186	0.0848811	0.099003	0.071064	0.0797689	0.41676	0.338065	0.083747	0.056878	0.0383049	0.186751	0.115255	0.25129	0.124616	0.122348	0.140823	0.150866	0.157436	0.144149	0.0922195	0.0743415	0.0729573	0.108221	0.230088	0.399311	0.290713	0.249128	0.289863	0.291821	0.0994421	0.0961555	0.0764421	0.10894	0.203413	0.116879
Dihydropyrimidinase	Q9EQF5	0.0451429	0.0811429	0.0385714	0.0565714	0.122286	0.0687429	0.024	0.025	0.0614286	0.02	0.04	0.0340857	0.098	0.0678571	0.119571	0.167857	0.127	0.116057	0.03		0.0748571	0.052	0.0831429	0.06	0.118	0.183	0.206	0.185429	0.222571	0.183	0.0657143	0.0992857	0.0842857	0.0852857	0.0948571	0.0858857	0.390286	0.426857	0.474	0.254	0.57	0.423029	0.169	0.152	0.107286	0.166	0.257	0.170257
Short-chain specific acyl-CoA dehydrogenase, mitochondrial	Q07417	0.14	0.0683333	0.111111	0.285		0.151111	0.09	0.454	0.0475556	0.103	0.0598889	0.150889	0.128333	0.066	0.232			0.142111				0.152	0.0419104	0.0969552	0.146	0.060209		0.0483731	0.126	0.0951455	0.115778	0.176	0.109	0.135438	0.0687778	0.120999	0.164381	0.212206	0.154505	0.236444	0.26	0.205507	0.0973814	0.176667	0.0608358	0.173	0.18	0.137577
Glycogen phosphorylase, liver form	Q9ET01	0.0705412	0.04428	0.0873943	0.0691257	0.0121586	0.0567	0.02388	0.0489592	0.0378057	0.0613565	0.0733714	0.0490746	0.0328229	0.0483714	0.12948	0.147607	0.0506	0.0817762	0.038		0.0368138	0.0762857	0.0456939	0.0491983	0.174765	0.163972	0.161434	0.160724	0.181214	0.168422	0.119166	0.119214	0.123943	0.111226	0.114394	0.117589	0.365263	0.365149	0.383726	0.330882	0.189	0.326804	0.0990457	0.133791	0.180972	0.111576	0.161	0.137277
Regucalcin	Q64374	0.0218261	0.0420645	0.0251311	0.0483882	0.0349677	0.0344755	0.0346842	0.0277556	0.0295806	0.0294737	0.0308	0.0304588	0.0494353	0.0448941	0.0559882	0.0438116	0.0602258	0.050871	0.055	0.219	0.150839	0.111632	0.0442105	0.116136	0.109797	0.125768	0.132024	0.11542	0.117635	0.120129	0.0647377	0.138165	0.0453647	0.0388824	0.0801529	0.0734605	0.248788	0.309494	0.270682	0.27129	0.255341	0.271119	0.100361	0.0721935	0.051	0.098	0.124348	0.0891804
Pyruvate carboxylase, mitochondrial	Q05920	0.122779	0.062922	0.0755596	0.0617569	0.0397293	0.0725494	0.101526	0.0363333	0.0312798	0.0410519	0.0512615	0.0522905	0.0836009	0.105876	0.120055	0.11389	0.0873932	0.102163	0.142274		0.0823028	0.0567017	0.0410221	0.080575	0.138619	0.150443	0.183491	0.154271	0.155315	0.156428	0.12078	0.189938	0.103133	0.122037	0.114344	0.130046	0.289982	0.317528	0.252018	0.272083	0.315023	0.289327	0.206876	0.243591	0.226094	0.284188	0.231	0.23835
Fumarate hydratase, mitochondrial	P97807	0.05	0.0825	0.0683333	0.0796667	0.067	0.0695	0.0545	0.025	0.0343333	0.0315	0.057	0.0404667	0.0783333	0.149667	0.126	0.088	0.047	0.0978	0.098		0.204333	0.036	0.053	0.0978333	0.162	0.116	0.1	0.12	0.1445	0.1285	0.141	0.163333	0.135	0.137667	0.195	0.1544	0.274667	0.246333	0.246333	0.281	0.098	0.229267	0.197	0.223	0.122	0.257		0.19975
Cytochrome P450 2D9	P11714	0.149676	0.222426	0.233297	0.271634	0.284382	0.232283	0.128644	0.121706	0.208208	0.184879	0.22603	0.173893	0.295931	0.291317	0.348297	0.491647	0.3585	0.357138	0.352		0.314559	0.210368	0.335368	0.303074	0.678	0.570206	0.641118	0.678	0.687644	0.650993	0.62699	0.816724	0.547594	0.555248	0.528693	0.61505	0.87196	1.23947	0.94196	0.899672	1.01232	0.993075	0.750238	0.831966	0.759132	1.04	0.415	0.759267
Mediator of RNA polymerase II transcription subunit 23	Q80YQ2		0.01	0.002	0.0228571	0.025	0.0149643							0.014619	0.0101905	0.03	0.047		0.0254524								0.098	0.088	0.083	0.122	0.09775	0.0321429	0.0604762	0.0397143	0.0327143	0.0401429	0.0410381	0.198381	0.306048	0.270143	0.228	0.225238	0.245562	0.0572857	0.046				0.0516429
Isovaleryl-CoA dehydrogenase, mitochondrial	Q9JHI5	0.0610732	0.005	0.0747317	0.0432195	0.126	0.0620049	0.0186585	0.024	0.01		0.052	0.0261646	0.134	0.071	0.0265854		0.06	0.0728963				0.002			0.10078	0.137	0.054561	0.155463	0.115683	0.112698	0.0560244	0.145171	0.0585854	0.031	0.025	0.0631561	0.180341	0.141	0.002	0.095	0.342341	0.152137	0.106951		0.183		0.167	0.152317
Carboxylesterase 3A	Q63880	0.0939517	0.0777778	0.07143	0.0927536	0.126435	0.0924696	0.0497053	0.0667198	0.0435845	0.0384754	0.0686377	0.0534246	0.117459	0.126995	0.136116	0.201159	0.134311	0.143208	0.0276066	0.228	0.0573575	0.0462947	0.063343	0.0845203	0.20958	0.26419	0.232691	0.218609	0.268546	0.238723	0.166551	0.190087	0.139937	0.116068	0.127208	0.14797	0.424845	0.6133	0.486758	0.452279	0.607328	0.516902	0.170758	0.237295	0.14072	0.265828	0.361074	0.235135
Major urinary protein 2	P11589	0.919508	0.89025	0.881773	0.94211	0.990401	0.924808	0.777273	0.768902	0.715378	0.71898	0.882948	0.772696	0.883041	0.919657	0.893186	1.21576	0.932779	0.968884			0.914508	0.87445	0.976597	0.921851	1.09626	1.05992	1.0223	0.988788	1.05322	1.0441	1.0784	0.02	1.00495	1.03002	0.99493	0.825659	0.993349	1.23443	1.08126	1.05358	1.13915	1.10035	0.85961	0.990926	1.05472	1.107	1.06613	1.01568
Tripeptidyl-peptidase 1	O89023		0.006	0.072		0.102	0.06	0.059	0.584				0.3215		0.039												0.117	0.294		0.273	0.228								0.138	0.119		0.199	0.152				0.037	0.006	0.0215
UDP-glucuronosyltransferase 1-1	Q63886	0.0426186	0.0368557	0.0649278	0.0928172	0.0526598	0.0579758	0.00790625	0.0947344	0.0401183	0.0135937	0.0438817	0.0400469	0.109052	0.106683	0.088732	0.142907	0.105891	0.110653	0.17	0.102	0.0498437	0.0794639	0.0521031	0.0906822	0.202375	0.452155	0.225103	0.229124	0.214093	0.26457	0.19467	0.375373	0.15646	0.141567	0.167196	0.207053	0.32823	0.527041	0.344516	0.331161	0.40299	0.386788	0.378373	0.473731	0.467371	0.544531	0.347625	0.442326
Hemoglobin subunit alpha	P01942	0.0380448	0.0228962	0.021	0.0142537	0.0138657	0.0220121	0.0140763	0.021	0.045783	0.0347463	0.0341403	0.0299492	0.0354627	0.0235849	0.0193962	0.0217453	0.0103868	0.0221152	0.0268806	0.035	0.0368868	0.028566	0.0237761	0.0302219	0.0188774	0.0229623	0.0118528	0.0402453	0.0187925	0.022546	0.0193779	0.0270191	0.019408	0.0369508	0.0262925	0.0258097	0.0499331	0.0625385	0.0201973	0.0448361	0.0333545	0.0421719	0.0159933	0.0315943	0.0323019	0.109797	0.107853	0.0595078
Carbonic anhydrase 3	P16015	0.0508902	0.0315366	0.0419644	0.0448832	0.0219802	0.0382509	0.0322614	0.0226041	0.0290832	0.0310495	0.0298574	0.0289711	0.0383248	0.0334752	0.0598416	0.102762	0.0913393	0.0651486	0.0192	0.1224	0.0260275	0.0204279	0.0326495	0.044141	0.143149	0.120925	0.137677	0.139314	0.185438	0.1453	0.0424693	0.0439089	0.0385287	0.0410238	0.0458297	0.0423521	0.291301	0.355855	0.345432	0.313719	0.273632	0.315988	0.0338139	0.0398859	0.0467446	0.0476	0.2072	0.0750489
3-ketoacyl-CoA thiolase B, peroxisomal	Q8VCH0	0.111	0.1452	0.0948	0.0984	0.1062	0.11112	0.0634	0.0266	0.0712	0.091	0.0866	0.06776	0.1806	0.2394	0.166	0.2342	0.211	0.20624			0.0724	0.049	0.0918	0.0710667	0.1996	0.316	0.3044	0.3022	0.3886	0.30216	0.1902	0.2844	0.1208	0.2258	0.2202	0.20828	0.626	0.7678	0.6376	0.659	0.725	0.68308	0.344	0.377	0.437	0.521	0.656	0.467
Actin, alpha cardiac muscle 1	P68033	0.026	0.022	0.0435455	0.0330909	0.016	0.0281273		0.036	0.066	0.043	0.0246364	0.0424091	0.0429091	0.0674545	0.0957273	0.0924545	0.092	0.0781091	0.063	1.348	0.0433636	0.0425455	0.0507273	0.309527	0.127364	0.169909	0.126	0.150273	0.137909	0.142291	0.162818	0.205091	0.109909	0.134091	0.086	0.139582	0.245273	0.350727	0.259273	0.245182	0.316636	0.283418	0.267091	0.287	0.273636	0.323	0.371	0.304345
Peroxiredoxin-6	O08709	0.0444865	0.0548759	0.0425547	0.0575255	0.0545315	0.0507948	0.0271533	0.0287711	0.0266131	0.0386383	0.0964234	0.0435198	0.074292	0.0614015	0.077036	0.119919	0.342857	0.135101	0.129		0.0814699	0.110145	0.102145	0.10569	0.171429	0.151911	0.210126	0.200027	0.204876	0.187674	0.145723	0.164362	0.11673	0.0921971	0.15919	0.13564	0.32138	0.463066	0.370467	0.362493	0.376724	0.378826	0.219161	0.273347	0.186856	0.233	0.358714	0.254215
Sodium-dependent glucose transporter 1A	Q8VCV9
2-iminobutanoate/2-iminopropanoate deaminase	P52760	0.0304804	0.0437095	0.0356183	0.0355021	0.0375	0.0365621	0.0234146	0.0117059	0.0293293	0.0222195	0.0446463	0.0262631	0.0606763	0.064473	0.0445975	0.104261	0.108329	0.0764675	0.0594314	0.055	0.0253333	0.0600732	0.021639	0.0442954	0.0981899	0.11461	0.145212	0.135838	0.131166	0.125003	0.0667801	0.0785394	0.0683693	0.0766183	0.0753154	0.0731245	0.248212	0.351614	0.292618	0.261902	0.283519	0.287573	0.136805	0.221805	0.120034	0.163549	0.202314	0.168901
Cytosol aminopeptidase	Q9CPY7	0.120643	0.0766957	0.0917065	0.0461739	0.103768	0.0877974	0.0435761	0.262	0.0560543	0.0189565	0.0769464	0.0915067	0.0789022	0.0503036	0.143	0.137875	0.218125	0.125641	0.014		0.114786	0.164	0.0654286	0.0895536	0.212643	0.237	0.251		0.282089	0.245683	0.238946	0.192	0.190663	0.189186	0.253087	0.212776	0.372109	0.623913	0.36612	0.368924	0.386348	0.423483	0.397141	0.379304	0.336	0.42625	0.463	0.400339
S-adenosylmethionine synthase isoform type-1	Q91X83	0.137558	0.161673	0.21392	0.128478	0.218407	0.172007	0.0982212	0.0727434	0.079	0.120158	0.190381	0.112101	0.231938	0.270478	0.276752	0.34546	0.381447	0.301215	0.297		0.170319	0.184876	0.200097	0.213073	0.479368	0.444277	0.444062	0.423982	0.466956	0.451729	0.482584	0.987737	0.515195	0.513458	0.538593	0.607513	0.660327	0.821912	0.647708	0.7085	0.857	0.739089	0.868602	0.823763	0.927747	1.09026	0.659	0.873875
Transketolase	P40142	0.0633731	0.0708861	0.0975316	0.0878165	0.0712391	0.0781693	0.0988696	0.096	0.0603362	0.0404138	0.0515886	0.0694416	0.0752215	0.0303861	0.0736791	0.0794552	0.120326	0.0758136	0.204	0.014	0.0338134	0.194361	0.0631716	0.101869	0.109685	0.0877586	0.121158	0.0933209	0.115759	0.105536	0.0766716	0.0851343	0.036163	0.104633	0.0586266	0.0722457	0.165835	0.226601	0.192886	0.17625	0.158703	0.184055	0.128854	0.101509	0.0887015	0.0920652	0.141543	0.110535
Fibrinogen alpha chain	E9PV24		0.573
Glycine N-methyltransferase	Q9QXF8	0.0405152	0.084867	0.0932704	0.0921935	0.0764545	0.0774601	0.0662404	0.0255455	0.06003	0.0444233	0.060618	0.0513715	0.102734	0.076133	0.0696263	0.131	0.14535	0.104969	0.0131094	0.299953	0.175815	0.152129	0.0580515	0.139812	0.191939	0.151417	0.199657	0.16196	0.261133	0.193221	0.145901	0.170026	0.163421	0.23721	0.193841	0.18208	0.324107	0.395987	0.38776	0.360142	0.254184	0.344436	0.409627	0.406546	0.429273	0.410578	0.331656	0.397536
Peroxisomal acyl-coenzyme A oxidase 1	Q9R0H0	0.240637	0.264912	0.255103	0.22098	0.204526	0.237232	0.139931	0.123067	0.133176	0.140482	0.199824	0.147296	0.318333	0.493721	0.337963	0.370504	0.423518	0.388808	0.412		0.284039	0.148593	0.256185	0.275204	0.519101	0.554976	0.575185	0.486519	0.583578	0.543872	0.49625	0.362123	0.543255	0.485221	0.46502	0.470374	0.661789	1.01536	0.857167	0.865935	0.633208	0.806691	0.907353	0.918399	0.941496	1.12071	0.679242	0.91344
Prohibitin	P67778	0.208403	0.0840645	0.205269	0.0314516	0.0692258	0.119683	0.0692796	0.0192366	0.034129	0.0688261	0.13843	0.0659803	0.10657	0.105677	0.0721828	0.0922796	0.0803913	0.0914202			0.0425075	0.0533441	0.0534731	0.0497749	0.10471	0.128582	0.162344	0.118774	0.118226	0.126527	0.126043	0.602871	0.135527	0.115731	0.156161	0.227267	0.184677	0.256903	0.24886	0.171333	0.189435	0.210242	0.145118	0.173087	0.153567	0.189638	0.319	0.196082
Cytochrome b5	P56395	0.150797	0.0976884	0.0625	0.112065	0.10775	0.10616	0.071	0.107551	0.0742971	0.07325	0.0920362	0.0836268	0.146051	0.133	0.143681	0.165159	0.13625	0.144828	0.157	0.754	0.0824275	0.0757464	0.0816087	0.230157	0.21025	0.304929	0.217232	0.236876	0.225703	0.238998	0.216384	0.220101	0.202804	0.221	0.22913	0.217884	0.414188	0.507319	0.471804	0.43575	0.56525	0.478862	0.352304	0.454	0.496	0.43925	0.534	0.455111
Acetyl-CoA acetyltransferase, mitochondrial	Q8QZT1	0.0279806	0.129951	0.049	0.0383398	0.0288155	0.0548175	0.0172609	0.013	0.0284175		0.0346875	0.0233415	0.0666893	0.0855146	0.0292136	0.140913	0.0702812	0.0785223			0.0380137	0.035767	0.0274783	0.033753	0.0514063	0.127301	0.134806	0.109942	0.0902621	0.102743	0.110603	0.12711	0.0734951	0.0762718	0.0819612	0.0938881	0.226427	0.321932	0.222932	0.227969	0.235437	0.24694	0.120534	0.120063	0.145041	0.113687	0.147	0.129265
SEC14-like protein 2	Q99J08	0.0514706	0.0617647	0.096	0.108059	0.0825294	0.0799647	0.0602353	0.051	0.084	0.0493529	0.0898824	0.0668941	0.120294	0.0838235	0.141706	0.18	0.162647	0.137694	0.141		0.112353	0.0882353	0.0801765	0.105441	0.266647	0.255	0.230059	0.27	0.266824	0.257706	0.263882	0.433059	0.213882	0.217235	0.208	0.267212	0.462471	0.606647	0.529824	0.491765	0.556	0.529341	0.368765	0.294294	0.331	0.469118	0.495	0.391635
Phosphoglycerate mutase 1	Q9DBJ1	0.052	0.0625652	0.0735	0.0766286	0.133	0.0795388	0.062	0.083	0.0654857	0.0796957	0.0436857	0.0667734	0.134743	0.118286	0.129571	0.132	0.101174	0.123155	0.11		0.0423429	0.031	0.059	0.0605857	0.196	0.125	0.1085	0.168971	0.184143	0.156523	0.182971	0.251	0.122343	0.169829	0.268286	0.198886	0.3256	0.402	0.360943	0.27713	0.32713	0.338561	0.250543	0.288261	0.256	0.167174	0.259	0.244196
Glyceraldehyde-3-phosphate dehydrogenase	P16858	0.0661111	0.0394207	0.0494354	0.0610185	0.0768007	0.0585573	0.0382482	0.0217585	0.0304391	0.0299352	0.036631	0.0314024	0.0741513	0.0898598	0.103111	0.164661	0.120474	0.110451	0.0821563		0.0533506	0.0466384	0.0806273	0.0656931	0.222483	0.14748	0.205369	0.165652	0.203613	0.188919	0.220114	0.332207	0.195627	0.16862	0.210424	0.225399	0.311469	0.492542	0.400808	0.378657	0.421221	0.400939	0.335771	0.313995	0.320232	0.367473	0.406681	0.34883
Carboxylesterase 1D	Q8VCT4	0.117055	0.0731186	0.0524742	0.0970722	0.0676753	0.0814791	0.0343846	0.038175	0.0319433	0.0416853	0.0498093	0.0391995	0.107943	0.0851907	0.0948351	0.118613	0.129455	0.107207			0.0594312	0.060383	0.0656993	0.0618378	0.211196	0.185739	0.222273	0.205938	0.256077	0.216245	0.0929742	0.0614	0.0483566	0.0660206	0.0415515	0.0620606	0.394041	0.521912	0.408825	0.387874	0.440454	0.430621	0.0635979	0.0832517	0.0636434	0.0557133	0.299168	0.113075
Alpha-enolase	P17182	0.0579606	0.0554352	0.0759337	0.0484035	0.0576599	0.0590786	0.0310663	0.044172	0.0326098	0.0288439	0.0564582	0.03863	0.0792939	0.0611412	0.0869337	0.165352	0.13058	0.10466	0.122255		0.188513	0.0802853	0.0671124	0.114542	0.185566	0.167982	0.207602	0.165588	0.190501	0.183448	0.106663	0.14073	0.102988	0.0978697	0.0920519	0.108061	0.291899	0.351666	0.299092	0.306117	0.304669	0.310689	0.174539	0.185322	0.158975	0.229927	0.290234	0.207799
Elongation factor 1-beta	O70251	0.063	0.101826	0.108174	0.174609		0.111902	0.0958261	0.255	0.117696	0.036	0.107	0.122304	0.103565	0.127522	0.142	0.172		0.136272			0.238	0.087	0.083	0.136		0.226	0.084	0.047	0.044	0.10025	0.20787	0.294739	0.147478	0.162826	0.185913	0.199765	0.259478	0.34113	0.224565	0.232	0.265522	0.264539	0.336696	0.315	0.096			0.249232
Transitional endoplasmic reticulum ATPase	Q01853	0.0417928	0.0751645	0.0439276	0.0651717	0.0477117	0.0547537	0.0435362	0.0821034	0.0438224	0.0460845	0.0791645	0.0589422	0.113961	0.132993	0.122581	0.177658	0.103089	0.130056	0.243446		0.231414	0.436092	0.106079	0.254258	0.184434	0.270069	0.297145	0.175395	0.316552	0.248719	0.395046	0.609599	0.323954	0.367222	0.281474	0.395459	0.429368	0.603553	0.478191	0.351024	0.398903	0.452208	0.337612	0.409484	0.604621	0.213	0.574	0.427743
6-phosphogluconate dehydrogenase, decarboxylating	Q9DCD0		0.0137317	0.036	0.0252439	0.0554634	0.0326098		0.0342439	0.0252439	0.0398049	0.0264146	0.0314268	0.0297317	0.0302195	0.030439	0.0413902	0.0242927	0.0312146	0.07		0.0362683	0.0448049	0.0442195	0.0488232	0.0639512	0.039	0.0537805	0.0529024	0.055878	0.0531024	0.0435366	0.0753659	0.0523415	0.0429512	0.035	0.049839	0.06	0.104122	0.060439	0.0597073	0.0736341	0.0715805	0.0416098	0.0470244	0.0517561	0.0790732	0.0737561	0.0586439
Cytochrome P450 2D10	P24456	0.134982	0.188241	0.165747	0.193405	0.211127	0.1787	0.120063	0.0780364	0.0960886	0.1208	0.163785	0.115755	0.254886	0.227823	0.242709	0.375491	0.352067	0.290595	0.352		0.154564	0.175327	0.182273	0.216041	0.547	0.438582	0.428382	0.495636	0.48143	0.478206	0.423379	0.506069	0.398897	0.384911	0.417937	0.426239	0.728886	1.05448	0.773862	0.757333	0.787392	0.820391	0.580671	0.546733	0.647364	1.04	0.415	0.645954
Selenium-binding protein 2	Q63836	0.045746	0.0598529	0.0568019	0.0735609	0.060074	0.0592071	0.0294177	0.0297381	0.032389	0.0382757	0.051148	0.0361937	0.0653652	0.0490668	0.084031	0.144833	0.113515	0.0913621	0.0443117	0.0913117	0.0502778	0.144678	0.0290453	0.0719249	0.132238	0.16455	0.18626	0.153532	0.220647	0.171445	0.0648759	0.0874118	0.0809816	0.0440993	0.0712831	0.0697303	0.316544	0.464477	0.432842	0.341902	0.258043	0.362762	0.163609	0.137107	0.0959857	0.0990882	0.209558	0.14107
Heat shock protein HSP 90-beta	P11499	0.0684551	0.0799686	0.0905236	0.0716021	0.0944241	0.0809947	0.0552036	0.035497	0.0472934	0.0465607	0.0995916	0.0568293	0.137634	0.117	0.144859	0.281058	0.181092	0.172328	0.0968972		0.117611	0.133314	0.0697225	0.104386	0.291299	0.317455	0.307183	0.268186	0.329461	0.302717	0.317183	0.254429	0.205225	0.209599	0.175272	0.232342	0.537932	0.755311	0.540859	0.546397	0.660441	0.608188	0.485136	0.486977	0.685538	0.705028	0.597	0.591936
Endoplasmic reticulum chaperone BiP	P20029	0.0467991	0.0528113	0.0820054	0.0929673	0.0596897	0.0668545	0.252225	0.260475	0.282657	0.315521	0.226733	0.267522	0.179564	0.322673	0.190661	0.209726	0.202005	0.220926	0.976		0.58618	0.534252	0.64694	0.685843	0.292605	0.262197	0.286022	0.270783	0.270289	0.276379	0.828956	0.556924	0.734111	0.818501	0.790915	0.745881	0.432436	0.664016	0.415644	0.451909	0.574443	0.50769	0.959056	0.928959	0.982442	1.21575	0.813616	0.979964
Acyl-coenzyme A synthetase ACSM1, mitochondrial	Q91VA0	0.107877	0.1282	0.0821032	0.0653355	0.0810923	0.0929216	0.0685161	0.0451509	0.0911069	0.0536495	0.0748626	0.0666572	0.056134	0.107464	0.0694774	0.0811846	0.139425	0.0907369	0.115		0.166	0.143244	0.0750566	0.124825	0.215333	0.139736	0.154123	0.169925	0.156916	0.167207	0.0896	0.170258	0.119845	0.045916	0.163718	0.117867	0.284069	0.269973	0.226053	0.227948	0.186055	0.23882	0.273594	0.225928	0.201415	0.241	0.261	0.240587
Acyl-CoA-binding protein	P31786	0.0496228	0.0641351	0.083	0.0924122	0.0814649	0.074127	0.0303446	0.0745088	0.0519662	0.0507928	0.0689324	0.055309	0.104034	0.142682	0.105122	0.177601	0.13091	0.13207	0.0598831		0.0545526	0.0378509	0.0645946	0.0542203	0.22386	0.218	0.226446	0.221807	0.23198	0.224418	0.110635	0.170716	0.097	0.106365	0.124155	0.121774	0.374345	0.474777	0.37848	0.37236	0.446459	0.409284	0.212811	0.211351	0.174307	0.265506	0.338143	0.240424
Dimethylglycine dehydrogenase, mitochondrial	Q9DBT9	0.0640156	0.0413467	0.0829844	0.0498742	0.0920391	0.066052	0.701508	0.035	0.051522	0.10416	0.0808396	0.194606	0.0900881	0.0928994	0.0649531	0.112897	0.157987	0.103765	0.042		0.0679063	0.109562	0.0675234	0.071748	0.18944	0.10666	0.205687	0.106398	0.121086	0.145854	0.117258	0.124019	0.0761572	0.104302	0.11556	0.107459	0.206831	0.287648	0.245868	0.257954	0.232227	0.246105	0.198239	0.199566	0.15993	0.207	0.196	0.192147
Arginase-1	Q61176	0.0402853	0.0687927	0.0618627	0.0740363	0.0772665	0.0644487	0.0279585	0.0252821	0.0398964	0.027658	0.0575959	0.0356782	0.0891269	0.113236	0.100438	0.121736	0.101857	0.105279	0.0178768	0.549074	0.034674	0.102073	0.0547124	0.151682	0.183824	0.314279	0.174461	0.16952	0.184972	0.205411	0.0844378	0.166342	0.107041	0.0820233	0.105578	0.109084	0.297992	0.392301	0.323513	0.313627	0.358277	0.337142	0.280811	0.27387	0.291053	0.360419	0.274025	0.296036
Glycerol-3-phosphate dehydrogenase [NAD(	P13707			0.0333382		0.012	0.0226691	0.006			0.006		0.006				0.025625							0.036				0.009		0.015	0.012	0.059						0.046	0.028				0.037
Alcohol dehydrogenase class-3	P28474	0.032	0.0281695	0.0235932	0.058	0.0544237	0.0392373	0.026		0.002	0.065	0.0607119	0.038428	0.112	0.0760678	0.023	0.003	0.067	0.0562136			0.029	0.082	0.048	0.053	0.089	0.104119	0.109237	0.101695	0.134542	0.107719	0.0760847	0.148	0.109	0.122	0.096	0.110217	0.250102	0.322763	0.263	0.255	0.270593	0.272292	0.118864	0.143	0.19178	0.241	0.196	0.178129
D-beta-hydroxybutyrate dehydrogenase, mitochondrial	Q80XN0	0.102	0.1655	0.1805	0.088	0.096	0.1264	0.079	0.039	0.077	0.0595	0.1325	0.0774	0.1125	0.197	0.146	0.154	0.1045	0.1428			0.071	0.073	0.0405	0.0615	0.1165	0.063	0.121	0.139	0.241	0.1361	0.063	0.046	0.0785	0.0945	0.175	0.0914	0.267	0.306	0.2385	0.205	0.724	0.3481	0.204	0.146	0.2085	0.1215	0.3665	0.2093
Ubiquitin-like modifier-activating enzyme 1	Q02053	0.146517	0.15732	0.165134	0.138495	0.158276	0.153148	0.122526	0.115828	0.0953299	0.111649	0.151588	0.119384	0.154216	0.184402	0.200621	0.216759	0.179069	0.187013	0.180552		0.312124	0.208	0.165138	0.216453	0.30731	0.334	0.224862	0.268931	0.263138	0.279648	0.283629	0.393925	0.267072	0.220731	0.251124	0.283296	0.410278	0.516237	0.413104	0.426052	0.442448	0.441624	0.425381	0.417711	0.493	0.570931	0.55	0.491405
UTP--glucose-1-phosphate uridylyltransferase	Q91ZJ5	0.081	0.104	0.104	0.124	0.108	0.1042	0.077	0.061	0.085	0.044	0.1195	0.0773	0.155	0.1135	0.13	0.218	0.165	0.1563	0.226		0.088	0.146	0.107	0.14175	0.233		0.262	0.276	0.315	0.2715	0.3065	0.4955	0.363	0.222	0.268	0.331	0.462		0.53	0.488		0.493333	0.461	0.5085		0.586		0.5185
Thiosulfate sulfurtransferase	P52196	0.034	0.0376296	0.049	0.074	0.0563333	0.0501926		0.020963	0.056		0.02	0.032321	0.042	0.0273333	0.0408889	0.0935185	0.117	0.0641481			0.0369259		0.072	0.054463	0.136	0.114333	0.0658889	0.195296	0.159111	0.134126	0.140148	0.171	0.0663704	0.100963	0.0732222	0.110341	0.218111	0.273481	0.189704	0.2	0.271	0.230459	0.177296	0.139	0.164519	0.149	0.222	0.170363
Peptidyl-prolyl cis-trans isomerase A	P17742	0.0366977	0.0418966	0.0513257	0.0450575	0.0554291	0.0460813	0.050617	0.00952941	0.0308511	0.0658511	0.0333602	0.0380417	0.0825364	0.0945862	0.0962835	0.183096	0.0988235	0.111065	0.0411765		0.0278698	0.0568084	0.0463116	0.0430416	0.170237	0.223682	0.203697	0.201391	0.2199	0.203782	0.20123	0.332379	0.174939	0.158866	0.16969	0.207421	0.408241	0.584456	0.429207	0.417648	0.490215	0.465953	0.323989	0.299319	0.30494	0.400353	0.454353	0.356591
Acyl-CoA synthetase family member 2, mitochondrial	Q8VCW8	0.0439091	0.0732273	0.067383	0.0559492	0.05475	0.0590437	0.066		0.0290227	0.181188	0.0468511	0.0807653	0.0551695	0.0337966	0.0653182	0.0905862		0.0612176	0.0715517		0.0525313	0.0134444	0.369069	0.126649	0.141655	0.118556	0.134977	0.106659	0.132932	0.126956	0.0711064	0.442227	0.104043	0.103571	0.108695	0.165929	0.243169	0.34275	0.266763	0.27625	0.236276	0.273042	0.155949	0.139977	0.147136	0.221172	0.23	0.178847
Phosphoglucomutase-1	Q9D0F9	0.0597761	0.0638333	0.105233	0.0739222	0.071806	0.0749142	0.0595222	0.0531642	0.0647143	0.03875	0.0835333	0.0599368	0.0939222	0.1118	0.116642	0.105134	0.212	0.1279			0.0853667	0.09	0.004	0.0597889	0.154	0.184851	0.184	0.111	0.180269	0.162824	0.1087	0.193689	0.0945333	0.13	0.135867	0.132558	0.282189	0.341552	0.296422	0.314268	0.33075	0.313036	0.189511	0.228464	0.249836	0.237	0.378	0.256562
Valacyclovir hydrolase	Q8R164	0.0493333	0.0590345	0.0798667	0.0395172	0.0873333	0.063017	0.0406923	0.0217586	0.0351034	0.0231379	0.0892069	0.0419798	0.0619333	0.0684667	0.0824444	0.122133	0.0954138	0.0860783	0.062		0.0345862	0.0524483	0.0568444	0.0514697	0.184586	0.165743	0.172867	0.1474	0.140622	0.162244	0.0787556	0.113586	0.0624889	0.045	0.0891724	0.0778006	0.312615	0.360467	0.3104	0.295207	0.323828	0.320503	0.168489	0.178138	0.128943	0.187207	0.237	0.179955
Peroxiredoxin-1	P35700	0.0756491	0.0697438	0.0706305	0.0637143	0.105665	0.0770806	0.0445542	0.041403	0.0555911	0.0705857	0.0525665	0.0529401	0.0986601	0.120276	0.115783	0.191049	0.199036	0.144961			0.0339649	0.0836343	0.104458	0.0740191	0.227801	0.259402	0.231877	0.22417	0.24036	0.236722	0.155931	0.211059	0.127355	0.113103	0.0927389	0.140037	0.396951	0.531527	0.42069	0.392399	0.484468	0.445207	0.286414	0.255329	0.378152	0.30637	0.464278	0.338109
Tubulin alpha-4A chain	P68368	0.093	0.0694454	0.0592824	0.0800941	0.0661463	0.0735936	0.045541	0.061	0.0496471	0.0598	0.0584105	0.0548797	0.0681158	0.0923529	0.104293	0.30561	0.1175	0.137574	0.515		0.104878	0.0866897	0.105366	0.202983	0.318	0.205276	0.0649655	0.254146	0.197951	0.208068	0.225803	0.261916	0.142109	0.14769	0.188389	0.193181	0.42358	0.475463	0.326521	0.344672	0.325	0.379047	0.249269	0.177271	0.290951	0.239	0.346	0.260498
Phosphoglycerate kinase 1	P09411	0.07956	0.0517151	0.0596425	0.0659888	0.065352	0.0644517	0.0608915	0.00857333	0.0664186	0.0519225	0.0723017	0.0520215	0.0758883	0.105	0.114101	0.136989	0.115039	0.109403	0.13576		0.0639867	0.0852514	0.0897542	0.0936881	0.15278	0.177648	0.183966	0.147833	0.201196	0.172685	0.228553	0.301905	0.197145	0.182637	0.188117	0.219672	0.294151	0.366933	0.310771	0.297318	0.279816	0.309798	0.349279	0.301899	0.373787	0.39584	0.40894	0.365949
Glycine N-acyltransferase	Q91XE0	0.011	0.068	0.08	0.04	0.024	0.0446	0.135	0.0682182		0.001	0.105	0.0773045	0.0482	0.22	0.003	0.0838364		0.0887591			0.0469818	0.147073	0.288	0.160685	0.056	0.098	0.341	0.205	0.131	0.1662	0.131291	0.219	0.128745	0.329945	0.114255	0.184647	0.368436	0.334	0.261927	0.442	0.27	0.335273	0.546127	0.144	0.148182	0.218	0.22	0.255262
Estradiol 17 beta-dehydrogenase 5	P70694	0.0668662	0.0718152	0.0564837	0.064875	0.0993121	0.0718705	0.0294511	0.0331529	0.0300109	0.0275656	0.0383712	0.0317103	0.0769783	0.0816033	0.0785326	0.121096	0.127621	0.0971661	0.0626947	0.542	0.0693474	0.0763895	0.0663895	0.163364	0.169108	0.165018	0.202172	0.209306	0.22325	0.193771	0.122783	0.097337	0.0936902	0.0791033	0.080712	0.094725	0.361288	0.493451	0.458707	0.416533	0.479929	0.441982	0.0905435	0.0910574	0.0412038	0.0850947	0.347358	0.131051
Cytochrome b-c1 complex subunit 1, mitochondrial	Q9CZ13	0.0465	0.0617579	0.0574316	0.0241579	0.0428235	0.0465342	0.0295	0.0468632	0.0225882	0.0552941	0.0661895	0.044087	0.0592632	0.0801579	0.0707368	0.0876316	0.0944559	0.0784491	0.0478529		0.0377794	0.0812647	0.0540441	0.0552353	0.150779	0.09	0.127937	0.145442	0.146253	0.132082	0.116263	0.256603	0.0860632	0.08975	0.0895588	0.127648	0.213471	0.241926	0.212926	0.209765	0.264765	0.228571	0.146824	0.13975	0.139684	0.166324	0.204	0.159316
Calreticulin	P14211	0.075807	0.0829825	0.0508947	0.067614	0.0942281	0.0743053	0.0991228	0.0715088	0.153	0.0950351	0.121	0.107933	0.101193	0.176316	0.200842	0.210175	0.171684	0.172042	0.590719		0.350053	0.334035	0.349123	0.405982	0.227421	0.301	0.28807	0.254	0.276719	0.269442	0.689754		0.579737	0.624754	0.665789	0.640009	0.309579	0.543912	0.408211	0.449667	0.409579	0.424189	0.804947	0.824895	0.808298	1.00658	0.706965	0.830337
Histidine triad nucleotide-binding protein 1	P70349	0.0946875	0.0513125	0.131	0.127938	0.115687	0.104125	0.0528125	0.106125	0.084	0.073	0.164937	0.096175	0.105	0.104188	0.1395	0.1785	0.099	0.125238			0.099625	0.18475	0.122125	0.1355	0.22125	0.227625	0.214	0.193562	0.230375	0.217362	0.2495	0.384	0.22225	0.205063	0.212312	0.254625	0.33575	0.420063	0.262437	0.378		0.349063	0.401125	0.419	0.41575	0.463	0.403	0.420375
Liver carboxylesterase 1	Q8VCC2		0.071	0.0637273	0.102	0.0591818	0.0739773	0.016		0.00863636		0.0471818	0.0239394	0.0900909	0.07	0.112545	0.160545	0.0780909	0.102255			0.033	0.217	0.014	0.088	0.140909	0.2	0.214818	0.202	0.153	0.182145	0.046	0.058	0.338455	0.048	0.0379091	0.105673	0.386364	0.500909	0.442545	0.437727	0.485	0.450509	0.0497273	0.0863636	0.044	0.0653636	0.339	0.116891
Sorbitol dehydrogenase	Q64442	0.0468333	0.057569	0.0280502	0.0558536	0.0272626	0.0431138	0.0226569	0.0222202	0.0248577	0.0333614	0.049046	0.0304285	0.0945941	0.0726444	0.0866465	0.142692	0.113862	0.102088	0.115		0.0620455	0.0337929	0.0648384	0.0689192	0.166826	0.189006	0.206576	0.202066	0.203715	0.193638	0.128155	0.133402	0.121837	0.100682	0.0924184	0.115299	0.333787	0.47728	0.406079	0.364253	0.40996	0.398272	0.230301	0.2435	0.194615	0.250347	0.372532	0.258259
Glyoxylate reductase/hydroxypyruvate reductase	Q91Z53	0.0343585	0.034	0.064	0.019	0.0290377	0.0360792				0.025	0.0171887	0.0210943	0.049	0.093434	0.073717	0.218	0.028	0.0924302			0.008	0.119	0.012	0.0463333	0.196	0.153	0.162623	0.124415	0.171472	0.161502	0.145623	0.145264	0.12083	0.064	0.116566	0.118457	0.269283	0.426811	0.276019	0.299	0.447792	0.343781	0.27766	0.307	0.28	0.432		0.324165
Aspartate aminotransferase, cytoplasmic	P05201	0.167	0.173065	0.0573696	0.203478		0.150228	0.151	0.317	0.124	0.028	0.156283	0.155257	0.141109	0.0573261	0.124	0.132		0.113609			0.36837	0.189	0.447	0.33479		0.205	0.333	0.378	0.34	0.314	0.531152	0.674457	0.358913	0.422674	0.590413	0.515522	0.321891	0.57863	0.421348	0.437		0.439717	0.697935	0.725	0.817			0.746645
10 kDa heat shock protein, mitochondrial	Q64433	0.0435085	0.127695	0.0903365	0.0917439	0.0326271	0.0771822	0.0551455	0.079	0.0251829	0.0396364	0.04302	0.0483969	0.0604146	0.0694286	0.0709153	0.150949	0.0884444	0.0880304	0.083		0.045358	0.0813951	0.0691525	0.0697264	0.159	0.086	0.0974904	0.0974237	0.183538	0.124691	0.169385	0.231163	0.127173	0.178846	0.172817	0.175877	0.259144	0.381269	0.193962	0.305026	0.263067	0.280494	0.24225	0.216156	0.314545	0.348558	0.325963	0.289495
Sarcosine dehydrogenase, mitochondrial	Q99LB7	0.0501316	0.061	0.0523553	0.0692333	0.0688556	0.0603151	0.0420263	0.0206579	0.0340333	0.0862258	0.0604889	0.0486864	0.0676667	0.0660444	0.0844778	0.0570132	0.0935476	0.0737499	0.0700714		0.0776333	0.0385921	0.0540132	0.0600775	0.115982	0.0907123	0.147711	0.112513	0.135178	0.120419	0.1225	0.129989	0.116744	0.107055	0.0788553	0.111029	0.194789	0.261733	0.205033	0.227696	0.205171	0.218885	0.192578	0.184518	0.232967	0.283357		0.223355
ADP/ATP translocase 2	P51881	0.0853333	0.0942133	0.16036	0.106573	0.095	0.108296	0.1262	0.0675926	0.0312885	0.0683409	0.23592	0.105868	0.111173	0.08125	0.14136	0.140093	0.119614	0.118698			0.0876533	0.13356	0.10992	0.110378	0.241068	0.144115	0.18008	0.176253	0.18984	0.186271	0.0974231	0.283	0.114907	0.131213	0.0855577	0.14242	0.327426	0.420973	0.273013	0.351864		0.343319	0.251053	0.201045	0.239067	0.370523	0.237136	0.259765
Medium-chain specific acyl-CoA dehydrogenase, mitochondrial	P45952	0.263267	0.067	0.1234	0.053	0.0132	0.103973	0.101	0.061	0.012	0.036	0.0399333	0.0499867	0.0822667	0.0741333	0.1018	0.129467	0.03	0.0835333			0.0567333	0.0316667	0.0656667	0.0513556	0.167	0.2128	0.166467	0.1814	0.29	0.203533	0.188067	0.253467	0.1568	0.151	0.2088	0.191627	0.353	0.513	0.304467	0.3	0.288	0.351693	0.291	0.343	0.195133	0.314	0.384	0.305427
60S acidic ribosomal protein P0	P14869	0.086	0.04	0.0499524	0.078	0.105	0.0717905	0.028		0.016			0.022	0.04	0.087	0.044	0.011		0.0455			0.102								0.034		0.142		0.104857			0.123429	0.0814762		0.125667	0.113		0.106714	0.224	0.206				0.215
Triokinase/FMN cyclase	Q8VC30	0.081068	0.0596298	0.108144	0.0907238	0.0941381	0.0867407	0.0430994	0.0690068	0.0691878	0.0332727	0.111674	0.0652482	0.160276	0.14189	0.172547	0.213652	0.173818	0.172437	0.082102	0.434082	0.0371361	0.127348	0.161387	0.168411	0.444199	0.262444	0.238448	0.246978	0.257298	0.289873	0.215293	0.245218	0.171166	0.16405	0.219779	0.203101	0.388906	0.451265	0.379221	0.358394	0.38784	0.393125	0.228633	0.230449	0.235801	0.239959	0.343894	0.255747
Carboxylesterase 3B	Q8VCU1	0.120043	0.0556596	0.127574	0.0621489	0.103043	0.0936936	0.0692128	0.119553	0.0111064	0.032	0.0643191	0.0592383	0.103872	0.100468	0.126447	0.202234	0.142	0.135004	0.168		0.0946809	0.038234	0.0572766	0.0895479	0.268	0.214362	0.22234	0.222	0.24866	0.235072	0.152298	0.199064	0.130426	0.104553	0.153702	0.148009	0.410277	0.49834	0.41883	0.371106	0.431553	0.426021	0.22334	0.201	0.153319	0.201	0.362	0.228132
D-dopachrome decarboxylase	O35215	0.0355522	0.0498848	0.0436606	0.0513879	0.0426303	0.0446232	0.0235152	0.025825	0.0436757	0.037027	0.0509576	0.0362001	0.0663879	0.0565273	0.0635273	0.108788	0.150234	0.0890929	0.109	0.4	0.0342625	0.195721	0.0282985	0.153456	0.118045	0.127337	0.158867	0.15206	0.174339	0.146129	0.167224	0.200727	0.154491	0.126406	0.165509	0.162872	0.284491	0.374091	0.285558	0.290388	0.34857	0.316619	0.346394	0.368315	0.343142	0.451062	0.345712	0.370925
Major urinary protein 11	P04938	0.933	0.928	0.961	0.936	1.008	0.9532	0.802	0.689	0.711	0.684	0.869	0.751	0.884	0.994	0.921	1.218	0.885	0.9804			0.943	0.852	1.018	0.937667	1.07	0.994	1.019	1.016	1.048	1.0294	1.039		0.963	1.025	0.967	0.9985	0.987	1.214	1.072	1.014	1.118	1.081	0.578	0.976	1.023	1.107	1.017	0.9402
Tubulin beta-4A chain	Q9D6F9		0.079											0.038	0.024		0.028		0.03			0.015	0.062	0.038	0.0383333		0.083	0.07	0.123	0.035	0.07775	0.2	0.253	0.143	0.121		0.17925	0.179	0.23	0.157		0.305	0.21775	0.216		0.304			0.26
Glutathione S-transferase Mu 2	P15626	0.012		0.045	0.011	0.027	0.02375		0.003		0.001	0.005	0.003	0.058		0.084	0.072		0.0713333			0.043	0.054	0.028	0.0416667	0.153	0.136	0.178	0.166	0.183	0.1632	0.262	0.289	0.2	0.215	0.135	0.2202	0.311	0.414	0.375	0.315	0.232	0.3294	0.275		0.301	0.387		0.321
Elongation factor 1-alpha 2	P62631	0.114	0.064	0.056	0.108	0.104	0.0892	0.037		0.057	0.085	0.088	0.06675	0.18	0.101	0.057	0.105	0.112	0.111			0.065				0.153		0.219	0.118	0.153	0.16075	0.216	0.301	0.159	0.105	0.213	0.1988	0.348	0.471	0.24	0.289	0.396	0.3488	0.371	0.329	0.234	0.204	0.343	0.2962
Cytochrome P450 2E1	Q05421	0.574	0.559	0.611	0.742	0.597	0.6166	0.395	0.434	0.463	0.444	0.521	0.4514	0.747	0.762	0.69	0.674	0.722	0.719			0.683	0.524	0.748	0.651667	1.104	0.894	1.002	0.689	1.042	0.9462	1.05		0.81	0.925	0.892	0.91925	1.073		0.981	1.088		1.04733	1.088	1.132	1.119		1.025	1.091
Major urinary protein 17	B5X0G2	0.885	0.853	0.89	0.914	0.959	0.9002	0.751	0.727	0.681	0.687	0.754	0.72	0.876	0.985	0.892	1.107	0.992	0.9704			0.917	0.895	0.968	0.926667	1.064		1.038	0.979	0.883	0.991	1.029		0.951	1.013	0.991	0.996	0.983	1.001	1.083	0.998	1.012	1.0154	0.942	0.962	0.87		1.061	0.95875
Cytochrome c oxidase subunit 2	P00405		0.021		0.05	0.084	0.0516667			0.038		0.019	0.0285	0.035	0.038	0.04	0.079	0.063	0.051		0.166	0.054	0.022	0.025	0.06675	0.134	0.104	0.108		0.143	0.12225	0.102	0.157	0.118	0.118	0.088	0.1166		0.293	0.23	0.212	0.213	0.237	0.192	0.171	0.214		0.221	0.1995
40S ribosomal protein SA	P14206							0.03						0.036		0.001	0.046		0.0276667								0.051	0.069	0.065	0.063	0.062	0.131	0.061	0.054	0.056	0.065	0.0734	0.144	0.106	0.127		0.111	0.122	0.195		0.064			0.1295
UDP-glucuronosyltransferase 1-9	Q62452	0.039	0.047	0.049	0.029	0.065	0.0458	0.002	0.069	0.008	0.024	0.022	0.025	0.087	0.061	0.093	0.104	0.108	0.0906	0.17	0.102	0.049	0.142	0.086	0.1098	0.199		0.208	0.172	0.196	0.19375	0.119	0.627	0.089	0.094	0.186	0.223	0.291	0.6	0.447	0.257	0.408	0.4006	0.341	0.395	0.464	0.517	0.486	0.4406
Ornithine aminotransferase, mitochondrial	P29758	0.248	0.245	0.377	0.234	0.354	0.2916	0.163	0.24	0.151	0.158	0.155	0.1734	0.321	0.276	0.324	0.371	0.305	0.3194	0.27		0.132	0.235	0.218	0.21375	0.493		0.555	0.564	0.443	0.51375	0.525	0.387	0.413		0.456	0.44525	0.606	1.098	0.684	0.723	0.614	0.745	0.88	0.568		0.654		0.700667
Tubulin alpha-1A chain	P68369		0.05			0.042	0.046					0.054		0.077	0.068	0.067	0.187		0.09975			0.104	0.114	0.07	0.096		0.226	0.095	0.188	0.152	0.16525	0.243	0.268	0.172	0.142	0.139	0.1928	0.292	0.456	0.345		0.364	0.36425	0.276		0.306			0.291
Serotransferrin	Q921I1	0.413	0.37	0.665	0.435	0.577	0.492	0.131	0.153	0.117		0.289	0.1725	0.238	0.504	0.403	0.562	0.458	0.433			0.094	0.097	0.179	0.123333	0.587	0.603	0.547	0.472	0.574	0.5566			0.355		0.146	0.2505			0.728				0.434	0.555	0.366		0.616	0.49275
Peroxiredoxin-2	Q61171	0.033	0.022	0.053	0.044	0.06	0.0424	0.011	0.019	0.031	0.009	0.027	0.0194	0.05	0.069	0.058	0.097	0.048	0.0644	0.002			0.008	0.023	0.011	0.149		0.152	0.15	0.156	0.15175	0.092	0.226	0.094		0.063	0.11875	0.297	0.344	0.272	0.271	0.38	0.3128	0.191	0.19		0.26		0.213667
Polyubiquitin-B	P0CG49	0.308	0.324	0.21	0.35	0.496	0.3376	0.259	0.183	0.243	0.202	0.364	0.2502	0.45	0.536	0.497	0.737	0.571	0.5582	0.919		0.456	0.489	0.528	0.598	0.866		0.792	0.771	0.694	0.78075	0.928		0.778	0.792	0.8	0.8245	0.884	1.275	0.873	0.806	1.049	0.9774	0.972	0.98		1.288		1.08
Cytochrome c oxidase subunit 4 isoform 1, mitochondrial	P19783		0.051	0.035	0.046		0.044	0.065		0.027	0.007	0.042	0.03525	0.042	0.031				0.0365													0.11	0.142	0.075	0.076	0.09	0.0986	0.147	0.293	0.201	0.155	0.282	0.2156	0.228	0.184				0.206
Lysine-specific demethylase 5A	Q3UXZ9		0.242	0.255	0.227		0.241333	0.247			0.229	0.193	0.223	0.239	0.139				0.189													0.251	0.356	0.267	0.31	0.313	0.2994	0.298	0.369	0.34	0.225	0.316	0.3096		0.195
Glutathione S-transferase A4	P24472	0.093	0.079	0.072	0.036		0.07	0.04	0.06	0.015	0.034	0.027	0.0352	0.095	0.01	0.117	0.22	0.115	0.1114			0.01	0.077	0.086	0.0576667	0.12	0.132	0.186	0.155	0.212	0.161	0.094		0.116	0.071	0.117	0.0995	0.29	0.457		0.301	0.316	0.341	0.017	0.123	0.044	0.098	0.218	0.1
Methyltransferase-like protein 7B	Q9DD20											0.02		0.149		0.172			0.1605			0.121					0.337	0.169	0.23	0.236	0.243	0.623	0.827	0.485	0.375	0.485	0.559	0.53	0.719	0.565		0.239	0.51325	0.826		0.734			0.78
UDP-glucose 6-dehydrogenase	O70475	0.074	0.102	0.111	0.096	0.175	0.1116	0.012	0.593	0.048	0.034	0.163	0.17	0.173	0.107	0.087	0.055	0.182	0.1208	0.144		0.051	0.069	0.086	0.0875	0.326		0.23	0.238	0.261	0.26375	0.146		0.04		0.194	0.126667	0.267	0.665	0.491	0.395	0.365	0.4366	0.303	0.226		0.179		0.236
Actin, aortic smooth muscle	P62737	0.035	0.07	0.055	0.059	0.076	0.059		0.086		0.026	0.051	0.0543333	0.073	0.059	0.126	0.16	0.107	0.105	0.177		0.101	0.036	0.07	0.096	0.683		0.198	0.134	0.183	0.2995	0.142	0.278	0.121	0.137	0.208	0.1772	0.309	0.526	0.318	0.337	0.54	0.406	0.402	0.295	0.46	0.335	0.373	0.373
14-3-3 protein epsilon	P62259		0.105	0.102	0.09	0.097	0.0985			0.058	0.232		0.145	0.085	0.111	0.128	0.163	0.132	0.1238			0.002	0.057	0.043	0.034	0.209	0.2	0.224	0.186	0.207	0.2052	0.029	0.015	0.046	0.09	0.036	0.0432	0.357	0.471	0.37	0.358	0.419	0.395	0.251	0.277	0.251	0.213	0.257	0.2498
60S ribosomal protein L27a	P14115											0.011				0.012	0.014		0.013									0.13	0.136	0.139	0.135	0.017				0.002	0.0095	0.352	0.524	0.209		0.357	0.3605	0.034		0.165			0.0995
60S ribosomal protein L12	P35979			0.003						0.032	0.06	0.075	0.0556667	0.041	0.114	0.113	0.116	0.149	0.1066	0.046		0.017	0.018	0.023	0.026	0.051		0.025	0.064	0.118	0.0645	0.062	0.141	0.05	0.141	0.051	0.089	0.118	0.114	0.079	0.108	0.129	0.1096	0.269	0.167		0.22		0.218667
UDP-glucuronosyltransferase 1-6	Q64435	0.048	0.024	0.014	0.01	0.032	0.0256							0.196	0.199	0.118			0.171			0.015	0.04	0.097	0.0506667		0.135	0.228	0.173	0.178	0.1785	0.183	0.232	0.143	0.143	0.116	0.1634	0.325	0.451	0.349		0.354	0.36975	0.371
40S ribosomal protein S7	P62082	0.039	0.033	0.065	0.09	0.047	0.0548	0.029	0.013	0.021	0.038	0.04	0.0282	0.087	0.09	0.1	0.115	0.105	0.0994	0.119		0.113	0.071	0.079	0.0955	0.155		0.139	0.11	0.136	0.135	0.166	0.238	0.112	0.148	0.131	0.159	0.193	0.294	0.195	0.242	0.231	0.231	0.3	0.272	0.284	0.317		0.29325
4-trimethylaminobutyraldehyde dehydrogenase	Q9JLJ2	0.047	0.14	0.127	0.132	0.438	0.1768	0.016	0.038	0.096	0.146	0.075	0.0742	0.171	0.193	0.182	0.582	0.334	0.2924	0.325		0.07	0.005	0.211	0.15275	0.279	0.211	0.107	0.168	0.215	0.196	0.256		0.242	0.219	0.272	0.24725	0.3	0.469	0.578	0.324	0.474	0.429	0.315	0.36	0.347	0.323	0.354	0.3398
40S ribosomal protein S3	P62908								0.049			0.17	0.1095	0.008								0.024					0.226	0.107	0.102	0.127	0.1405	0.075		0.284	0.07	0.19	0.15475	0.217	0.173	0.156			0.182	0.292
60S ribosomal protein L4	Q9D8E6				0.027											0.013											0.017		0.054	0.005	0.0253333	0.019	0.208	0.048			0.0916667		0.133	0.128		0.181	0.147333	0.214
40S ribosomal protein S28	P62858	0.042				0.001	0.0215	0.01			0.005		0.0075	0.076	0.023	0.023	0.103	0.108	0.0666	0.098		0.046			0.072	0.166	0.068	0.005	0.083	0.015	0.0674	0.119		0.072	0.093	0.11	0.0985	0.181	0.166	0.476	0.143	0.116	0.2164	0.142	0.307	0.308	0.253	0.34	0.27
Cytochrome b-c1 complex subunit 2, mitochondrial	Q9DB77	0.081	0.011				0.046							0.013													0.093	0.112	0.044	0.115	0.091	0.075		0.026		0.02	0.0403333	0.158	0.219	0.245		0.166	0.197	0.183
40S ribosomal protein S17	P63276	0.04	0.147	0.05	0.11	0.034	0.0762	0.015				0.096	0.0555	0.087	0.298	0.02		0.003	0.102	0.021		0.128			0.0745	0.047	0.979	0.057	0.14	0.202	0.285	0.261	0.231	0.22	0.151	0.033	0.1792	0.192	0.251	0.284	0.173	0.105	0.201	0.337	0.231	0.436	0.267	0.218	0.2978
Cytochrome b-c1 complex subunit 6, mitochondrial	P99028	0.055	0.025	0.025	0.032	0.029	0.0332		0.006	0.009	0.009	0.034	0.0145	0.053	0.087	0.064	0.082	0.074	0.072	0.095		0.032	0.027	0.032	0.0465	0.118	0.114		0.117	0.098	0.11175	0.084	0.053	0.056	0.041	0.065	0.0598	0.225	0.233	0.218	0.213	0.214	0.2206	0.118	0.136	0.139	0.187	0.204	0.1568
ATP synthase F(0) complex subunit B1, mitochondrial	Q9CQQ7											0.013		0.02	0.002	0.034	0.05		0.0265							0.083	0.045	0.057	0.06	0.055	0.06	0.028	0.056	0.008	0.009	0.011	0.0224	0.131	0.203	0.162		0.234	0.1825	0.082		0.088			0.085
Dihydropteridine reductase	Q8BVI4	0.003	0.013	0.01	0.063	0.044	0.0266	0.043	0.006	0.08		0.055	0.046	0.022		0.054	0.13		0.0686667			0.017	0.035	0.046	0.0326667		0.211	0.152	0.197	0.243	0.20075	0.143	0.235	0.111	0.127	0.18	0.1592	0.327	0.425	0.375			0.375667	0.291		0.328			0.3095
ATP synthase subunit delta, mitochondrial	Q9D3D9	0.115	0.168	0.104	0.092	0.101	0.116	0.142	0.068	0.077	0.082	0.135	0.1008	0.094	0.089	0.12	0.065	0.06	0.0856	0.121		0.012	0.087	0.121	0.08525	0.406	0.099	0.211	0.08	0.218	0.2028	0.105	0.155	0.095	0.128	0.122	0.121	0.138	0.2	0.177	0.125	0.157	0.1594	0.151	0.152	0.143	0.366	0.335	0.2294
Membrane-associated progesterone receptor component 1	O55022	0.081	0.119	0.139	0.137	0.17	0.1292	0.091	0.114	0.075	0.124	0.106	0.102	0.219	0.188	0.286	0.173	0.247	0.2226	0.076		0.007	0.146	0.101	0.0825	0.151		0.297	0.24	0.393	0.27025	0.24		0.345	0.334	0.341	0.315	0.569	0.303	0.589	0.56	0.641	0.5324	0.185	0.494		0.163		0.280667
Lipoamide acyltransferase component of branched-chain alpha-keto acid dehydrogenase complex, mitochondrial	P53395		0.008			0.035	0.0215							0.008	0.014	0.005	0.259	0.032	0.0636			0.025	0.021		0.023	0.139		0.081	0.097	0.122	0.10975	0.088		0.091		0.09	0.0896667	0.21	0.319	0.25	0.231	0.26	0.254	0.214			0.34		0.277
Succinate dehydrogenase [ubiquinone] flavoprotein subunit, mitochondrial	Q8K2B3	0.088	0.212	0.298	0.206	0.141	0.189	0.019	0.198	0.113	0.129	0.239	0.1396	0.354	0.45	0.508	0.98	0.275	0.5134			0.639	0.073	0.138	0.283333	0.727		0.356	0.831	0.467	0.59525	0.754	0.247	0.147		0.472	0.405	0.33	0.7	0.67	0.655	0.513	0.5736		0.424		0.589		0.5065
Serine protease inhibitor A3M	Q03734	0.349	0.364	0.515	0.334	0.532	0.4188	0.078	0.1	0.169	0.067	0.251	0.133	0.42	0.352	0.446	0.644	0.44	0.4604	0.169		0.161	0.096	0.186	0.153	0.542	0.63			0.671	0.614333	0.209	0.246	0.122	0.101	0.089	0.1534	0.285	1.047		0.768		0.7	0.153	0.189		0.317	0.594	0.31325
Glutathione S-transferase A1	P13745	0.072	0.078			0.082	0.0773333	0.008						0.109	0.052	0.114	0.032		0.07675			0.034				0.081	0.112			0.105	0.0993333							0.249	0.39	0.385			0.341333	0.074		0.095			0.0845
Fibrinogen gamma chain	Q8VCM7	0.199		0.313		0.007	0.173				0.115	0.262	0.1885	0.409	0.888	0.329	0.059	0.438	0.4246			0.222				0.06			0.038	0.318	0.138667	0.519	0.281	0.326		0.13	0.314	0.256	0.31		0.278	0.299	0.28575	0.583	0.896		0.689		0.722667
Ubiquitin-40S ribosomal protein S27a	P62983	0.338	0.257	0.155	0.382	0.509	0.3282	0.1	0.207	0.268	0.119		0.1735	0.277	0.553	0.564	0.427	0.33	0.4302	0.023		0.489	0.535	0.032	0.26975	0.486	0.443	0.864	0.836	0.848	0.6954	0.948		0.844	0.852	0.845	0.87225	0.98	1.322	1.005	0.976	1.133	1.0832	0.62	0.598	0.204	0.238	1.015	0.535
Glutaryl-CoA dehydrogenase, mitochondrial	Q60759	0.036	0.129	0.905	0.035	0.092	0.2394	0.142	0.214	0.118	0.124	0.58	0.2356	0.174	0.46	0.227	0.267	0.5	0.3256	0.096			0.206	0.184	0.162	0.4		0.322	0.283	0.338	0.33575	0.533	0.276	0.304	0.193	0.285	0.3182	0.436	0.477	0.42	0.437	0.473	0.4486	0.426	0.452	1.206	0.529	1.185	0.7596
Microsomal triglyceride transfer protein large subunit	O08601	0.02	0.006	0.011	0.022	0.083	0.0284	0.135		0.016		0.065	0.072	0.128		0.082			0.105			0.018					0.235	0.15	0.224	0.218	0.20675	0.174	0.19	0.154	0.265		0.19575							0.237		0.241			0.239
Pregnancy zone protein	Q61838		0.318		0.414	0.427	0.386333			0.236	0.25		0.243	0.197	0.529	0.275		0.287	0.322			0.193								0.373		0.674	0.49	0.671	0.603	0.542	0.596		0.837	0.682			0.7595	0.79	0.852	0.895	1.199		0.934
Aldehyde dehydrogenase family 3 member A2	P47740		0.207		0.055	0.016	0.0926667		0.017	0.115		0.074	0.0686667	0.125		0.235		0.035	0.131667			0.072	0.116	0.03	0.0726667	0.178	0.136	0.153	0.198	0.13	0.159	0.142	0.105	0.139	0.156	0.164	0.1412	0.282	0.233	0.282	0.253		0.2625	0.155	0.154	0.127	0.366	0.361	0.2326
Protein PRRC2A	Q7TSC1
Catechol O-methyltransferase	O88587	0.684	0.081		0.125	0.808	0.4245	0.391	0.553	0.049	0.065	0.426	0.2968	0.252	0.087	0.421	0.736	0.405	0.3802			0.382	0.726	0.387	0.498333		0.512		0.583		0.5475	0.167		0.345	0.166	0.395	0.26825		0.778	0.598	0.325	0.531	0.558	0.247	0.271	0.829			0.449
Glutathione S-transferase theta-1	Q64471				0.193																		0.046										0.09	0.049			0.0695	0.244	0.313	0.271	0.29	0.293	0.2822
Electron transfer flavoprotein-ubiquinone oxidoreductase, mitochondrial	Q921G7											0.089			0.086																	0.195		0.141	0.108	0.196	0.16	0.194		0.259	0.216		0.223	0.214	0.15				0.182
Superoxide dismutase [Mn], mitochondrial	P09671		0.017		0.009	0.078	0.0346667			0.014		0.097	0.0555		0.115	0.044	0.063	0.102	0.081			0.002				0.076	0.106	0.06	0.068	0.025	0.067	0.053	0.125	0.034	0.047	0.07	0.0658		0.237	0.188	0.235	0.393	0.26325	0.118	0.198	0.158	0.129	0.164	0.1534
Phenazine biosynthesis-like domain-containing protein 2	Q9CXN7	0.012	0.08	0.02	0.072	0.054	0.0476	0.037	0.021	0.038	0.036	0.034	0.0332	0.11	0.054	0.063	0.136	0.112	0.095			0.09	0.028	0.114	0.0773333	0.228	0.226	0.241	0.184	0.194	0.2146	0.179		0.132	0.102	0.122	0.13375	0.317	0.456	0.342	0.339	0.236	0.338	0.211	0.258	0.17	0.188	0.379	0.2412
Protein/nucleic acid deglycase DJ-1	Q99LX0	0.074			0.009		0.0415	0.099				0.06	0.0795	0.049	0.032	0.096	0.071		0.062			0.032					0.094	0.139	0.159	0.145	0.13425	0.159	0.167	0.116	0.181	0.117	0.148	0.335	0.398	0.356			0.363	0.281
Bile acyl-CoA synthetase	Q4LDG0	0.047	0.09	0.017	0.092	0.081	0.0654	0.025	0.473	0.535	0.722	0.038	0.3586		0.869		1.19	0.462	0.840333			0.409	0.071	0.115	0.198333	0.68		0.649	0.613	0.348	0.5725	0.235		0.234		0.212	0.227	0.605	0.819	0.629	0.594	0.813	0.692	0.52	0.492		0.983		0.665
Flavin reductase (NADPH)	Q923D2	0.069	0.078	0.078	0.105	0.144	0.0948	0.423	0.09	0.023	0.024	0.099	0.1318	0.075	0.091	0.111		0.028	0.07625			0.014		0.008	0.011	0.062		0.196	0.118	0.173	0.13725	0.132	0.255	0.105	0.113	0.067	0.1344	0.167	0.324	0.274	0.223		0.247	0.051	0.208	0.099	0.139		0.12425
Protein NDRG2	Q9QYG0	0.201	0.176		0.036		0.137667			0.157	0.103		0.13	0.232	0.176	0.498		0.332	0.3095							0.794	0.569	0.693	0.567	0.614	0.6474	0.457								0.839		0.941	0.89	0.621	0.737	0.775	0.987	0.971	0.8182
Annexin A5	P48036	0.085	0.034	0.066	0.11	0.104	0.0798	0.087	0.116	0.061	0.002	0.102	0.0736			0.087		0.049	0.068	0.073									0.068					0.016				0.267	0.339	0.231	0.28	0.284	0.2802	0.293	0.246	0.257	0.354	0.495	0.329
Nuclear pore complex protein Nup54	Q8BTS4																																						0.05
Tubulin beta-2B chain	Q9CWF2	0.042									0.05					0.052				0.275			0.151		0.213	0.236		0.201	0.001		0.146													1.004	1.024		0.305	0.139	0.618
Macrophage migration inhibitory factor	P34884	0.058	0.061	0.043	0.067	0.123	0.0704		0.01	0.025			0.0175	0.492		0.066	0.086		0.214667			0.051	0.077		0.064		0.119	0.064	0.034	0.071	0.072	0.051	0.237	0.091	0.071		0.1125	0.17	0.267	0.209		0.182	0.207	0.217		0.293			0.255
Elongation factor 1-gamma	Q9D8N0	0.021	0.033	0.035	0.102	0.041	0.0464	0.012	0.995	0.008	0.005	0.025	0.209	0.045	0.045		0.109	0.079	0.0695	0.062		0.046	0.071	0.062	0.06025	0.091		0.05	0.051	0.093	0.07125	0.1	0.115	0.068	0.057	0.097	0.0874	0.085	0.103	0.094	0.106	0.091	0.0958	0.118	0.119		0.182		0.139667
Probable helicase senataxin	A2AKX3	0.023	0.042	0.021	0.019	0.03	0.027	0.003				0.021	0.012	0.055	0.081	0.061	0.06		0.06425	0.034		0.026	0.035	0.018	0.02825							0.07	0.106	0.053	0.042	0.065	0.0672	0.161	0.336	0.252	0.231		0.245	0.109	0.082		0.086		0.0923333
Succinate-semialdehyde dehydrogenase, mitochondrial	Q8BWF0	0.207	0.273	0.108		0.386	0.2435	0.286	0.631	0.489	0.156	0.007	0.3138	0.102	0.178	0.33	0.865	0.247	0.3444			0.435	0.066	0.043	0.181333	0.196	0.258	0.188	0.498	0.151	0.2582	0.003	0.197	0.122	0.158	0.012	0.0984	0.454	0.187	0.58	0.237	0.23	0.3376	0.116	0.272	0.22	0.122	0.278	0.2016
Cytochrome c1, heme protein, mitochondrial	Q9D0M3	0.181	0.082	0.216	0.113	0.04	0.1264	0.183	0.012	0.037	0.12	0.061	0.0826	0.006	0.138	0.498		0.096	0.1845			0.34	0.333	0.381	0.351333	0.345		0.121	0.43		0.298667							0.26	0.268	0.08	0.254		0.2155	0.169	0.077		0.371	0.58	0.29925
Phenazine biosynthesis-like domain-containing protein 1	Q9DCG6	0.012	0.085	0.02	0.054	0.054	0.045	0.037	0.021	0.038	0.036	0.023	0.031	0.067	0.054	0.063	0.136	0.112	0.0864			0.076	0.028	0.114	0.0726667	0.167	0.226	0.201	0.126	0.194	0.1828	0.179		0.17	0.102	0.114	0.14125	0.317	0.435	0.342	0.34	0.366	0.36	0.216	0.208	0.17	0.143	0.37	0.2214
40S ribosomal protein S8	P62242		0.04	0.095	0.092		0.0756667	0.053		0.061	0.046	0.062	0.0555	0.094	0.083	0.142	0.171	0.088	0.1156			1.393	0.121	0.083	0.532333		0.124	0.233		0.118	0.158333	0.197		0.131	0.182	0.179	0.17225	0.242		0.197	0.233	0.284	0.239	0.282	0.27				0.276
Tubulin alpha-8 chain	Q9JJZ2	0.141	0.126	0.126	0.098	0.155	0.1292	0.102	0.061	0.074	0.085	0.067	0.0778	0.139	0.136	0.19	0.743	0.152	0.272	0.515		0.168		0.187	0.29	0.318		0.259	0.281	0.31	0.292	0.128	0.192	0.202		0.239	0.19025	0.853						0.274	0.232	0.262	0.269		0.25925
Pyruvate kinase PKLR	P53657	0.603	0.031	0.214	0.121	0.039	0.2016	0.225	0.037	0.103	0.055	0.129	0.1098	0.093	0.073	0.095	0.333	0.165	0.1518	0.287		0.091		0.685	0.354333	0.209		0.239	0.295	0.445	0.297	0.175		0.615		0.183	0.324333	0.515	0.469	0.454	0.523	0.265	0.4452	0.145	0.118		0.273		0.178667
6-phosphogluconolactonase	Q9CQ60	0.043	0.028	0.032	0.05	0.063	0.0432	0.01		0.044		0.016	0.0233333	0.076	0.072	0.07	0.128		0.0865			0.034	0.029	0.026	0.0296667		0.205	0.171	0.116	0.168	0.165	0.172	0.267	0.162	0.155	0.156	0.1824	0.327	0.364	0.354			0.348333	0.312		0.299			0.3055
60S ribosomal protein L5	P47962	0.036	0.047	0.091		0.043	0.05425			0.053		0.078	0.0655	0.054	0.084				0.069			0.02					0.115	0.152		0.157	0.141333	0.082	0.012	0.015	0.058		0.04175	0.159	0.073	0.127			0.119667	0.192
40S ribosomal protein S4, X isoform	P62702	0.043				0.001	0.022								0.02		0.133		0.0765								0.008		0.058		0.033	0.14	0.306	0.018	0.043	0.069	0.1152	0.127	0.143	0.105			0.125
Rab GDP dissociation inhibitor beta	Q61598	0.102		0.182	0.07		0.118	0.18	0.119			0.149	0.149333		0.097	0.205	0.246		0.182667			0.213	0.192	0.106	0.170333		0.361	0.316	0.322	0.356	0.33875	0.349		0.362	0.367		0.359333	0.569	0.736	0.636			0.647
Cytochrome P450 1A2	P00186	0.059			0.134	0.213	0.135333	0.125		0.01			0.0675	0.254	0.24	0.211	0.118		0.20575			0.101		0.182	0.1415		0.094	0.493	0.47	0.531	0.397	0.412		0.408	0.329	0.362	0.37775	0.738	1.005	0.913			0.885333
NADH dehydrogenase [ubiquinone] 1 alpha subcomplex subunit 9, mitochondrial	Q9DC69	0.142	0.001			0.033	0.0586667				0.015				0.018			0.052	0.035					0.026				0.244		0.096	0.17	0.186	0.04	0.165		0.146	0.13425	0.269	0.283	0.27	0.196	0.272	0.258	0.191	0.276		0.204		0.223667
ATP-citrate synthase	Q91V92		0.071	0.085	0.116		0.0906667	0.079		0.072	0.023	0.126	0.075	0.129	0.101				0.115				0.247									0.25	0.288	0.247		0.247	0.258	0.604		0.619	0.571		0.598	0.328	0.323				0.3255
Nucleoside diphosphate kinase A	P15532		0.105	0.094	0.089		0.096	0.057		0.072	0.073	0.078	0.07	0.115	0.105				0.11													0.339	0.568	0.284	0.257	0.257	0.341	0.321	0.485	0.354	0.333	0.516	0.4018	0.479	0.511				0.495
Enoyl-CoA hydratase, mitochondrial	Q8BH95		0.064	0.048	0.116	0.008	0.059	0.112	0.031	0.112	0.067	0.225	0.1094	0.015	0.275	0.083	0.01	0.09	0.0946							0.03		0.124	0.069	0.128	0.08775	0.118		0.455		0.032	0.201667	0.256	0.768	0.354			0.459333	0.099	0.201		0.046		0.115333
ATP synthase subunit O, mitochondrial	Q9DB20	0.111	0.013			0.006	0.0433333	0.206	0.016		0.053		0.0916667				0.081	0.087	0.084			0.063	0.126	0.068	0.0856667	0.098	0.012	0.09	0.07	0.059	0.0658	0.056		0.026	0.031	0.047	0.04	0.225	0.274	0.214	0.23	0.409	0.2704	0.172	0.006	0.353	0.191	0.233	0.191
Dihydrolipoyl dehydrogenase, mitochondrial	O08749	0.046	0.13	0.052	0.064	0.111	0.0806	0.028		0.008	0.273		0.103	0.031	0.206	0.046	0.123	0.078	0.0968	0.022		0.106	0.041	0.082	0.06275	0.062		0.14	0.054	0.211	0.11675	0.127	0.214	0.221		0.099	0.16525	0.211		0.394	0.372	0.076	0.26325	0.189	0.1		0.09	0.266	0.16125
Interleukin-12 receptor subunit beta-2	P97378		0.093	0.081		0.07	0.0813333		0.086		0.071		0.0785		0.083	0.097	0.188	0.134	0.1255	0.165		0.094	0.067	0.08	0.1015	0.146		0.219	0.261	0.152	0.1945	0.127		0.159		0.148	0.144667	0.249	0.468		0.221		0.312667		0.193	0.145	0.195		0.177667
Protein ABHD14B	Q8VCR7			0.082	0.044		0.063								0.066	0.049			0.0575			0.001	0.079		0.04		0.136	0.164	0.181	0.192	0.16825	0.126	0.183	0.105			0.138	0.296	0.264	0.383		0.281	0.306	0.243
Glutathione S-transferase P 2	P46425		0.079	0.077	0.116	0.069	0.08525	0.067		0.058	0.045	0.062	0.058	0.08	0.109	0.137	0.457	0.172	0.191			0.317	0.39		0.3535		0.203	0.242		0.271	0.238667	0.142	0.198	0.13	0.129	0.124	0.1446	0.283	0.446	0.373	0.311	0.346	0.3518	0.141	0.126				0.1335
Elongation factor 1-delta	P57776	0.163	0.093	0.154	0.149	0.084	0.1286	0.191	0.114	0.121	0.056	0.136	0.1236	0.152	0.126	0.129	0.162	0.165	0.1468	0.199		0.152	0.158	0.226	0.18375	0.261	0.24	0.189	0.203	0.195	0.2176	0.249	0.317	0.212		0.233	0.25275	0.339	0.342	0.294	0.274	0.38	0.3258	0.464	0.434		0.611		0.503
Peroxisomal multifunctional enzyme type 2	P51660	0.077	0.253	0.074	0.359	0.029	0.1584	0.154		0.241	0.124	0.176	0.17375	0.141	0.091	0.264	0.71	0.335	0.3082			0.146	0.118	0.203	0.155667	0.411	0.354	0.394	0.386	0.392	0.3874	0.578		0.484	0.455	0.285	0.4505	0.401	0.576	0.446	0.701	0.846	0.594		0.84	0.848		0.721	0.803
GTP:AMP phosphotransferase AK3, mitochondrial	Q9WTP7				0.079			0.079	0.594				0.3365	0.043		0.075			0.059				0.007				0.138	1.231	0.164	0.214	0.43675	0.148		0.149		0.013	0.103333	0.379			1.133		0.756	0.184	0.046	0.128	0.293	0.237	0.1776
Farnesyl pyrophosphate synthase	Q920E5	0.072	0.082	0.053	0.072	0.137	0.0832	0.068	0.061	0.073	0.051	0.079	0.0664	0.113	0.13	0.234	0.228	0.207	0.1824			0.278	0.213	0.329	0.273333	0.369	0.465	0.436	0.454	0.461	0.437	0.445		0.457	0.613	0.554	0.51725	0.306		0.441	0.686	0.157	0.3975	0.123	0.59	0.724	0.817	0.715	0.5938
Rho GDP-dissociation inhibitor 1	Q99PT1	0.02	0.024	0.032	0.033	0.028	0.0274		0.01	0.01		0.019	0.013	0.041	0.032	0.055	0.092	0.059	0.0558	0.053	0.514	0.021	0.022	0.025	0.127	0.107		0.148		0.129	0.128	0.107		0.096		0.095	0.0993333	0.215	0.29		0.226	0.244	0.24375	0.164	0.164		0.223		0.183667
Staphylococcal nuclease domain-containing protein 1	Q78PY7	0.038	0.053	0.025	0.029	0.07	0.043	0.031	0.041	0.011	0.016	0.002	0.0202	0.055	0.053	0.062	0.129	0.167	0.0932	0.018		0.021	0.017	0.024	0.02	0.165		0.149	0.066	0.103	0.12075	0.263	0.324	0.169		0.172	0.232	0.234	0.286	0.22			0.246667	0.526	0.509				0.5175
40S ribosomal protein S20	P60867			0.04	0.006	0.1	0.0486667							0.05	0.031	0.033	0.057		0.04275			0.025	0.015	0.005	0.015		0.091	0.063	0.033	0.042	0.05725	0.067		0.001	0.001	0.065	0.0335	0.135	0.185	0.081		0.122	0.13075	0.2		0.184			0.192
Cytochrome c oxidase subunit 5A, mitochondrial	P12787				0.01	0.031	0.0205																					0.06						0.032		0.062	0.047								0.114
NADH-ubiquinone oxidoreductase 75 kDa subunit, mitochondrial	Q91VD9		0.031		0.022		0.0265	0.023		0.006	0.036	0.025	0.0225	0.034	0.031				0.0325													0.109	0.201	0.114	0.107	0.124	0.131	0.212	0.281	0.242	0.229	0.263	0.2454	0.22	0.217				0.2185
Delta-aminolevulinic acid dehydratase	P10518		0.069								0.065			0.108	0.03				0.069													0.173		0.224	0.222	0.009	0.157		0.466	0.484			0.475	0.181
Nesprin-2	Q6ZWQ0
Armadillo repeat-containing protein 1	Q9D7A8
Putative oxidoreductase GLYR1	Q922P9										0.076																			0.065											0.001
Multiple epidermal growth factor-like domains protein 8	P60882	0.018	0.015	0.012	0.026	0.016	0.0174	0.02	0.03	0.013	0.03	0.027	0.024	0.051	0.051	0.054	0.059		0.05375			0.039	0.045	0.035	0.0396667	0.014	0.094	0.053	0.045	0.071	0.0554	0.053	0.066	0.078	0.033	0.036	0.0532	0.062	0.091	0.063	0.052		0.067	0.048		0.012			0.03
Ig heavy chain V region 108A	P01758
MAM and LDL-receptor class A domain-containing protein 1	A2AJX4																	0.004																						0.083		0.094	0.0885
3-hydroxyisobutyrate dehydrogenase, mitochondrial	Q99L13	0.042	0.077	0.134		0.078	0.08275	0.106	0.052	0.077	0.07	0.109	0.0828	0.108	0.08	0.087	0.131	0.145	0.1102	0.145		0.07	0.061	0.077	0.08825	0.149			0.14	0.154	0.147667	0.18		0.163		0.135	0.159333	0.224			0.189		0.2065	0.263			0.275		0.269
Nicotinate-nucleotide pyrophosphorylase [carboxylating]	Q91X91		0.086	0.132	0.069	0.063	0.0875	0.038	0.045			0.141	0.0746667	0.007	0.104	0.105	0.053		0.06725			0.004	0.029		0.0165		0.256	0.109	0.253	0.245	0.21575	0.11	0.302	0.129	0.124	0.126	0.1582	0.355	0.424	0.385		0.001	0.29125	0.241
40S ribosomal protein S2	P25444													0.044								0.01					0.106	0.039	0.029	0.059	0.05825	0.004	0.059	0.026	0.025	0.079	0.0386	0.137	0.193	0.127			0.152333	0.222		0.23			0.226
T-complex protein 1 subunit gamma	P80318	0.1	0.157	0.09	0.052	0.474	0.1746	0.11	0.565	0.045	0.017	0.151	0.1776	0.096	0.082	0.094	0.152	0.171	0.119	0.129		0.121		0.631	0.293667	0.199		0.262	0.174	0.261	0.224	0.184		0.28		0.211	0.225	0.449		0.262	0.492		0.401	0.419	0.36				0.3895
Microtubule-associated protein 2	P20357		0.095											0.135	0.134	0.15	0.123	0.132	0.1348			0.122	0.125	0.117	0.121333	0.16	0.203	0.165	0.189	0.192	0.1818	0.17	0.264	0.166	0.168	0.169	0.1874			0.135		0.243	0.189	0.248	0.219		0.255	0.301	0.25575
60S ribosomal protein L6	P47911	0.121	0.14	0.135	0.141	0.237	0.1548	0.08	0.059	0.097	0.204	0.117	0.1114	0.162	0.125	0.167		0.207	0.16525			0.165	0.108	0.134	0.135667	0.208		0.146		0.208	0.187333	0.166	0.294	0.157	0.153	0.251	0.2042	0.275	0.305	0.194	0.291	0.243	0.2616	0.325	0.348		0.341		0.338
Heat shock 70 kDa protein 1-like	P16627		0.046							0.08				0.051	0.08	0.171			0.100667			0.094	0.07	0.108	0.0906667		0.407	0.055	0.184	0.277	0.23075	0.42		0.291	0.192	0.254	0.28925	0.31	0.625	0.435			0.456667	0.431		0.377			0.404
Trans-1,2-dihydrobenzene-1,2-diol dehydrogenase	Q9DBB8					0.017		0.005	0.014	0.019		0.039	0.01925	0.166	0.037	0.061	0.084	0.099	0.0894	0.123			0.022	0.031	0.0586667	0.142		0.137	0.18	0.183	0.1605	0.133	0.165	0.076			0.124667		0.409	0.357			0.383	0.279	0.268		0.247		0.264667
14-3-3 protein gamma	P61982	0.058	0.057	0.055	0.04	0.072	0.0564	0.035		0.203	0.061	0.563	0.2155	0.11	0.101	0.122	0.225	0.331	0.1778	0.14		0.066	0.074	0.116	0.099	0.2	0.216	0.217		0.201	0.2085	0.216		0.161	0.163	0.338	0.2195	0.378		0.331	0.385	0.424	0.3795	0.381	0.333	0.353	0.418	0.438	0.3846
14-3-3 protein beta/alpha	Q9CQV8	0.098	0.096	0.127	0.195	0.188	0.1408	0.035	0.202	0.204	0.053	0.211	0.141	0.11	0.105	0.122	0.225	0.331	0.1786	0.14		0.066	0.074	0.116	0.099	0.2	0.195	0.217		0.2	0.203	0.218		0.17	0.163	0.338	0.22225	0.395		0.409	0.385	0.424	0.40325	0.399	0.333	0.353	0.418	0.438	0.3882
Thioredoxin domain-containing protein 12	Q9CQU0	0.044	0.041	0.028	0.041	0.046	0.04	0.015	0.015	0.009	0.003	0.048	0.018	0.058	0.06	0.06		0.101	0.06975	0.042		0.018	0.006		0.022	0.19	0.215			0.21	0.205	0.07		0.066	0.073	0.076	0.07125	0.339	0.476	0.346	0.34		0.37525	0.157	0.157	0.171	0.193	0.316	0.1988
Probable imidazolonepropionase	Q9DBA8									0.054		0.058	0.056																			0.105	0.17	0.108			0.127667	0.169			0.216		0.1925	0.207	0.257				0.232
Lon protease homolog, mitochondrial	Q8CGK3					0.145		0.174			0.103		0.1385			0.045		0.068	0.0565				0.195			0.127						0.175		0.27			0.2225		0.132		0.068		0.1	0.382	0.413		0.654		0.483
Coatomer subunit gamma-2	Q9QXK3
Alanine--tRNA ligase, cytoplasmic	Q8BGQ7	0.039
Receptor-type tyrosine-protein phosphatase O	E9Q612
Dystrophin	P11531
Cytochrome b-c1 complex subunit 7	Q9D855
Mesencephalic astrocyte-derived neurotrophic factor	Q9CXI5
AF4/FMR2 family member 3	P51827
Zinc finger protein 462	B1AWL2
Structural maintenance of chromosomes protein 2	Q8CG48
Sulfate anion transporter 1	P58735
Nesprin-1	Q6ZWR6										0.011									0.004		0.011	0.015	0.019	0.01225	0.04		0.017	0.018	0.023	0.0245	0.001						0.024	0.032	0.026	0.014	0.028	0.0248		0.008	0.002	0.009	0.026	0.01125
Vitamin D-binding protein	P21614	0.729	0.765	0.854	0.769	0.883	0.8	0.535	0.492	0.528	0.518	0.634	0.5414	0.769	0.878	0.743		0.799	0.79725			0.618		0.755	0.6865	1.006		0.973		0.814	0.931			0.831		0.873	0.852	0.238			0.197	0.241	0.225333	1.018	1.081				1.0495
40S ribosomal protein S18	P62270															0.171																0.211			0.446		0.3285	1.006
Inhibitor of nuclear factor kappa-B kinase subunit epsilon	Q9R0T8
NAD-dependent protein deacetylase sirtuin-3	Q8R104	0.089		0.114	0.012		0.0716667				0.026			0.093	0.083	0.195			0.123667	0.174		0.105	0.222	0.133	0.1585	0.13			0.211	0.168	0.169667	0.077	0.092	0.068	0.088	0.048	0.0746	0.072	0.115	0.082	0.091	0.151	0.1022		0.057	0.052		0.072	0.0603333
NADH dehydrogenase [ubiquinone] 1 alpha subcomplex subunit 10, mitochondrial	Q99LC3
A-kinase anchor protein 9	Q70FJ1
Profilin-1	P62962		0.102	0.183	0.056	0.199	0.135	0.128	0.118	0.016			0.0873333	0.107	0.143	0.12	0.163	0.129	0.1324	0.06		0.231	0.346	0.238	0.21875	0.375			0.209	0.685	0.423							0.206			0.512		0.359					0.666
Persulfide dioxygenase ETHE1, mitochondrial	Q9DCM0														0.091								0.301										0.116					0.227			0.258		0.2425		0.109
60S ribosomal protein L23a	P62751		0.011	0.044	0.039		0.0313333	0.009		0.017	0.026	0.036	0.022	0.057	0.065				0.061													0.107	0.19	0.071	0.097	0.1	0.113	0.188	0.247	0.158	0.171	0.201	0.193	0.242	0.216				0.229
Radixin	P26043				0.182					0.147	0.083	0.153	0.127667	0.13	0.131				0.1305													0.259	0.316	0.201	0.068	0.204	0.2096	0.38		0.368	0.407		0.385	0.305	0.521				0.413
Ras-related protein Rab-1A	P62821		0.149	0.222	0.108		0.159667	0.263		0.089	0.121	0.126	0.14975	0.154	0.211				0.1825													0.467		0.372	0.404	0.41	0.41325	0.528		0.527	0.523	0.584	0.5405	0.626	0.553				0.5895
Ras-related protein Rab-35	Q6PHN9
60S ribosomal protein L24	Q8BP67		0.309																																					0.221
40S ribosomal protein S29	P62274																																							0.228
Na(	P70441
Putative RNA polymerase II subunit B1 CTD phosphatase Rpap2	Q8VC34
Pleckstrin homology domain-containing family H member 3	Q8VCE9																															0.07
Protein turtle homolog B	E9PZ19
14-3-3 protein theta	P68254											0.027																0.27
Histone H2A type 1-B	C0HKE1
NADH dehydrogenase [ubiquinone] flavoprotein 2, mitochondrial	Q9D6J6
S100P-binding protein	Q9D5K4
Deoxynucleoside triphosphate triphosphohydrolase SAMHD1	Q60710
Methylcrotonoyl-CoA carboxylase beta chain, mitochondrial	Q3ULD5
E3 ubiquitin-protein ligase CBL-B	Q3TTA7
AP-1 complex subunit beta-1	O35643								0.05			0.023	0.0365
snRNA-activating protein complex subunit 4	Q8BP86
Keratin, type II cytoskeletal 79	Q8VED5
Enhancer of rudimentary homolog	P84089
[truncated: 27 more columns]

## Sheet: Summary
Protein	6 hr ratio	12 hr ratio	24 hr ratio	48 hr ratio	72 hr ratio
10 kDa heat shock protein, mitochondrial	0.627048	0.792072	1.41051	1.03209	1.1017
14-3-3 protein beta/alpha	1.00142	0.554311	1.09483	0.962678	1.01342
14-3-3 protein epsilon	1.47208	0.274637	0.210526	0.632405	0.761373
14-3-3 protein gamma	3.82092	0.556805	1.05276	1.01344	1.08123
14-3-3 protein zeta/delta	1.24765	0.81141	1.31592	1.16295	1.2856
2-aminomuconic semialdehyde dehydrogenase	0.913981	1.01625	0.323398	0.785858	0.924864
2-hydroxyacyl-CoA lyase 1	1.16486	0.810945	1.11527	1.11329	0.974073
2-iminobutanoate/2-iminopropanoate deaminase	0.718316	0.579271	0.584982	0.587333	0.883588
2,4-dienoyl-CoA reductase, mitochondrial	1.19617	0.384719	0.359597	0.94907	1.02631
3-hydroxyanthranilate 3,4-dioxygenase	0.623797	0.557866	0.333782	0.751193	0.55091
3-hydroxyisobutyrate dehydrogenase, mitochondrial	1.0006	0.800817	1.07901	1.30266	1.08411
3-ketoacyl-CoA thiolase A, peroxisomal	0.52936	0.518271	0.768732	0.858112	0.980792
3-ketoacyl-CoA thiolase B, peroxisomal	0.609791	0.344582	0.689304	0.683668	0.936823
3-ketoacyl-CoA thiolase, mitochondrial	0.814755	1.55055	0.692872	0.56567	0.814104
4-aminobutyrate aminotransferase, mitochondrial	1.61827	0.541744	1.50684	0.657079
4-hydroxyphenylpyruvate dioxygenase	0.58161	0.717186	0.843396	0.890374	0.873997
4-trimethylaminobutyraldehyde dehydrogenase	0.419683	0.522401	1.26148	0.792075	0.831003
40S ribosomal protein S17	0.728346	0.730392	0.628772	1.48159	0.676395
40S ribosomal protein S2			0.662661	1.48359	1.10672
40S ribosomal protein S20		0.350877	0.585153	1.46845
40S ribosomal protein S28	0.348837	1.08108	1.46142	1.24769	1.62624
40S ribosomal protein S3			1.10142
40S ribosomal protein S3a	1.22942	1.28556	0.868436	1.09652	1.25214
40S ribosomal protein S4, X isoform			3.49091
40S ribosomal protein S7	0.514599	0.960765	1.17778	1.26948	1.24164
40S ribosomal protein S8	0.73348	4.60496	1.08789	1.15481	1.29467
40S ribosomal protein SA			1.18387	1.06148	1.51876
6-phosphogluconate dehydrogenase, decarboxylating	0.963725	1.56411	0.938545	0.819272	0.878426
6-phosphogluconolactonase	0.540123	0.342967	1.10545	0.877033	1.01488
60 kDa heat shock protein, mitochondrial	0.595296	1.35524	0.952201	1.00315	1.24397
60S acidic ribosomal protein P0	0.306447			2.01473
60S ribosomal protein L12		0.243902	1.37984	1.99513	1.54434
60S ribosomal protein L23a	0.702128			1.18653
60S ribosomal protein L27a			0.0703704	0.276006
60S ribosomal protein L4			3.61842
60S ribosomal protein L5	1.20737		0.295401
60S ribosomal protein L6	0.719638	0.820978	1.09004	1.29205	1.29979
Acetyl-CoA acetyltransferase, cytosolic	1.18545	0.270824	0.51138	0.615408	0.7803
Acetyl-CoA acetyltransferase, mitochondrial	0.425803	0.429852	0.913811	0.523468	1.4723
Aconitate hydratase, mitochondrial	1.12355	1.2149	1.6248	0.858127	0.794785
Actin, alpha cardiac muscle 1	1.50776	3.96276	0.980961	1.07384	1.039
Actin, aortic smooth muscle	0.920904	0.914286	0.591653	0.918719	1.16794
Actin, cytoplasmic 1	0.686975	2.99372	0.916329	0.99234	1.04385
Acyl-CoA synthetase family member 2, mitochondrial	1.36789	2.06883	1.30698	0.655018	1.0954
Acyl-CoA-binding protein	0.746138	0.410543	0.542622	0.587425	0.729459
Acyl-coenzyme A synthetase ACSM1, mitochondrial	0.717349	1.37568	0.704921	1.0074	0.821156
Adenosine kinase	0.666663	0.738996	0.908906	0.997668	1.20528
Adenosylhomocysteinase	0.527633	1.92072	0.94269	0.979309	1.06201
Adenylate kinase 2, mitochondrial	0.952779	0.613859	0.824066	0.735128	0.653347
ADP/ATP translocase 2	0.977584	0.929905	0.764584	0.756628	0.930331
Alanine aminotransferase 1	0.600107	0.946983	1.21197	1.02721	0.835823
Alcohol dehydrogenase 1	0.609717	0.680957	0.486287	0.334566	0.52345
Alcohol dehydrogenase class-3	0.979374	0.942833	1.02319	0.654184	0.899663
Aldehyde dehydrogenase family 3 member A2	0.741007	0.551899	0.88805	0.886095	0.78615
Aldehyde dehydrogenase, cytosolic 1	0.73698	1.37193	0.623657	0.665236	0.61755
Aldehyde dehydrogenase, mitochondrial	0.542114	0.789453	0.802399	0.718835	0.857319
Aldehyde oxidase 3	0.915526	0.929842	0.548421	0.720977	0.61032
Aldo-keto reductase family 1 member A1	1.32703	1.18617	1.30774	0.753203	0.982358
Aldo-keto reductase family 1 member C13	0.827869	6.33037	0.591336	0.526645
Alpha-aminoadipic semialdehyde dehydrogenase	0.873429	0.643445	0.650045	0.627134	0.689471
Alpha-aminoadipic semialdehyde synthase, mitochondrial	0.796912	0.906395	1.14942	0.92943	1.19027
Alpha-enolase	0.653876	1.09441	0.589053	0.668835	0.808142
Annexin A5	0.922306			1.17416
Arginase-1	0.553591	1.44077	0.531054	0.878074	1.02125
Argininosuccinate lyase	1.07678	1.92545	0.570302	0.60125	0.787049
Argininosuccinate synthase	0.562312	0.598132	0.887211	1.1844	1.12174
Aspartate aminotransferase, cytoplasmic	1.03347	2.94687	1.64179	1.69801	1.72494
Aspartate aminotransferase, mitochondrial	0.74203	1.94155	0.931022	0.853822	1.07163
ATP synthase F(0) complex subunit B1, mitochondrial			0.373333	0.465753	0.947808
ATP synthase subunit alpha, mitochondrial	0.722223	0.59183	0.837144	0.810776	0.893557
ATP synthase subunit beta, mitochondrial	0.589185	2.33434	0.525653	0.778665	1.00868
ATP synthase subunit d, mitochondrial	0.631776	0.453571	0.763721	0.77625	0.89814
ATP synthase subunit delta, mitochondrial	0.868966	0.995911	0.596647	1.43915	0.887259
ATP synthase subunit O, mitochondrial	2.11538	1.01984	0.607903	0.706361	1.00584
ATP-citrate synthase	0.827206			0.544314
Beta-actin-like protein 2	0.796613	2.73386	0.905028	0.915963	1.02568
Betaine--homocysteine S-methyltransferase 1	0.604628	1.47159	0.71407	1.2389	0.944631
Bifunctional epoxide hydrolase 2	0.70287	0.804714	1.15249	0.891818	0.984591
Bile acyl-CoA synthetase	5.48318	0.236017	0.396507	0.960983	1.0005
C-1-tetrahydrofolate synthase, cytoplasmic	1.24159	1.24208	0.572243	0.490772	1.10663
Calcium-binding mitochondrial carrier protein Aralar2	1.24773	2.20517	0.875738	0.66122	1.04407
Calreticulin	1.45257	2.35979	2.37531	1.95747	1.62869
Carbamoyl-phosphate synthase [ammonia], mitochondrial	0.633434	1.07538	0.565492	0.658742	0.743097
Carbonic anhydrase 3	0.757397	0.677543	0.291479	0.237506	0.358701
Carboxylesterase 1D	0.481099	0.576806	0.286993	0.262585	0.395765
Carboxylesterase 1F	0.656544	0.322822	0.391893	0.357591	0.434403
Carboxylesterase 3A	0.577753	0.590192	0.61984	0.454893	0.555015
Carboxylesterase 3B	0.632255	0.663297	0.62963	0.535494	0.535606
Catalase	0.586195	1.23354	0.647806	0.857835	0.93964
Catechol O-methyltransferase	0.699176	1.31071	0.489954	0.804659
Clathrin heavy chain 1	1.49189	0.64655	2.3048	1.53455	1.1148
Cystathionine gamma-lyase	0.871216	0.942529	1.05829	1.42801	1.27936
Cysteine sulfinic acid decarboxylase	0.754621	0.661939	0.369865	0.350044	0.458176
Cytochrome b-c1 complex subunit 1, mitochondrial	0.947411	0.704091	0.966426	0.697011	0.870731
Cytochrome b-c1 complex subunit 2, mitochondrial			0.443223
Cytochrome b-c1 complex subunit 6, mitochondrial	0.436747	0.645833	0.535123	0.710789	0.771942
Cytochrome b5	0.787742	1.58917	0.911656	0.9504	1.10382
Cytochrome c oxidase subunit 2	0.551613	1.30882	0.953783	0.841772	1.03798
Cytochrome c oxidase subunit 4 isoform 1, mitochondrial	0.801136			0.955473
Cytochrome c1, heme protein, mitochondrial	0.653481	1.90425		1.38863	0.855011
Cytochrome P450 1A2	0.498768	0.687728	0.951511
Cytochrome P450 2A12	1.01057		1.42735		1.22868
Cytochrome P450 2C29	0.507276	0.572347	0.474412	0.423282	0.730004
Cytochrome P450 2D10	0.647758	0.743443	0.891328	0.787373	1.23889
Cytochrome P450 2D26	0.751866	0.531475	1.20974	1.04043	1.23915
Cytochrome P450 2D9	0.748627	0.848617	0.944786	0.764562	1.2084
Cytochrome P450 2E1	0.732079	0.906351	0.971518	1.04169	0.988066
Cytochrome P450 2F2	0.570142	0.589007	0.692941	0.513094	0.761821
Cytochrome P450 3A11	0.702671	0.802781	0.826917	0.92	1.02348
Cytoplasmic aconitate hydratase	0.777437	0.722659	0.463294	0.566611	1.00361
Cytosol aminopeptidase	1.04225	0.712773	0.866061	0.94535	1.23064
Cytosolic 10-formyltetrahydrofolate dehydrogenase	0.452811	1.11147	0.548742	0.7356	0.888168
D-beta-hydroxybutyrate dehydrogenase, mitochondrial	0.612342	0.430672	0.671565	0.601264	0.946874
D-dopachrome decarboxylase	0.81124	1.72243	1.11457	1.17152	0.997823
Delta-1-pyrroline-5-carboxylate dehydrogenase, mitochondrial	0.938075	2.13512	0.684478	0.708818	0.910523
Dihydrolipoyl dehydrogenase, mitochondrial	1.27792	0.648244	1.41542	0.612536	1.22388
Dihydropteridine reductase	1.72932	0.475728	0.793026	0.823869
Dihydropyrimidinase	0.495844	0.516987	0.469321	0.402472
Dimethylaniline monooxygenase [N-oxide-forming] 5	0.769132	0.831343	0.726803	0.716476	0.830313
Dimethylglycine dehydrogenase, mitochondrial	2.94625	0.691449	0.736757	0.78075	0.722834
Electron transfer flavoprotein subunit alpha, mitochondrial	1.16276	0.795709	0.741392	0.751668	0.817232
Electron transfer flavoprotein subunit beta	0.792299	0.855514	1.03203	0.703885	0.851231
Electron transfer flavoprotein-ubiquinone oxidoreductase, mitochondrial				0.816143
Elongation factor 1-alpha 1	0.550765	0.67826	0.897107	0.882522	1.26375
Elongation factor 1-alpha 2	0.748318		1.2367	0.849197	1.73162
Elongation factor 1-beta	1.09296	0.998006	1.99267	0.942136
Elongation factor 1-delta	0.96112	1.2517	1.16153	1.54389	1.42188
Elongation factor 1-gamma	4.50431	0.866906	1.22667	1.4579	1.32574
Elongation factor 2	0.526146	0.600264	0.893997	0.838357	1.08062
Endoplasmic reticulum chaperone BiP	4.00156	3.1044	2.69876	1.93024	1.74834
Endoplasmin	2.73096	3.12791	2.88525	1.86026	1.59682
Enoyl-CoA delta isomerase 1, mitochondrial	0.261255	0.948699	1.20996	0.837245	0.920001
Enoyl-CoA hydratase, mitochondrial	1.85424		2.2982	0.251089	0.721436
Epoxide hydrolase 1	0.808585	0.701612	0.694711	0.694907	0.802895
Estradiol 17 beta-dehydrogenase 5	0.441215	1.68129	0.488851	0.296509	0.542438
Farnesyl pyrophosphate synthase	0.798077	1.49854	1.18364	1.49384	1.1246
Fatty acid synthase	0.516925	0.566221	0.41871	0.365139	0.71169
Fatty acid-binding protein, liver	0.575973	0.889349	0.280955	0.329	0.517587
Ferritin light chain 1	0.633369	1.10196	1.15215	1.12765	1.03789
Fibrinogen gamma chain	1.0896		2.26442	2.52902	1.92641
Flavin reductase (NADPH)	1.3903	0.144262	0.979235	0.503036	0.955619
Formimidoyltransferase-cyclodeaminase	0.799612	1.26671	1.05201	0.977128	1.03407
Fructose-1,6-bisphosphatase 1	0.807918	0.66949	1.11479	1.45115	1.32306
Fructose-bisphosphate aldolase B	0.69396	0.83562	1.05454	1.08441	1.01636
Fumarate hydratase, mitochondrial	0.582254	1.00034	1.20156	0.871256	1.29724
Fumarylacetoacetase	0.753667	0.695591	0.746367	0.88128	1.00249
Glucose-6-phosphate isomerase			1.39019	0.451107	0.676249
Glutamate dehydrogenase 1, mitochondrial	0.566482	0.843762	0.444039	0.429852	0.564185
Glutamine synthetase	0.823141	1.32708	0.642551	0.370258	0.282965
Glutaryl-CoA dehydrogenase, mitochondrial	0.984127	0.497543	0.947729	1.69327	1.0877
Glutathione peroxidase 1	0.921465	0.609858	0.44002	0.605209	0.616328
Glutathione S-transferase A1				0.247559	0.682911
Glutathione S-transferase A3	0.45795	1.40153	0.511093	0.446183	0.594202
Glutathione S-transferase A4	0.502857	0.517654	0.618012	0.293255	0.442869
Glutathione S-transferase Mu 1	0.687834	3.79362	1.2315	0.963442	0.950196
Glutathione S-transferase Mu 2	0.126316	0.584112	1.34926	0.974499	0.990265
Glutathione S-transferase Mu 3	0.511364	3.66442	1.30801	0.993995	1.061
Glutathione S-transferase P 1	0.737951	2.34115	0.717329	0.400515	0.486676
Glutathione S-transferase P 2	0.680352	1.85079	0.605866	0.379477	0.585921
Glyceraldehyde-3-phosphate dehydrogenase	0.536268	0.59477	1.19309	0.870033	1.11445
Glycerol-3-phosphate dehydrogenase [NAD(	0.264677
Glycine N-acyltransferase	1.73329	1.81035	1.11099	0.761356	0.967222
Glycine N-methyltransferase	0.663199	1.33194	0.942339	1.15417	1.22804
Glycogen phosphorylase, liver form	0.865513	0.601622	0.698179	0.42006	0.623973
Glyoxylate reductase/hydroxypyruvate reductase	0.584667	0.501279	0.733469	0.94294	0.94869
GTP:AMP phosphotransferase AK3, mitochondrial			0.236596	0.234921	1.82362
Heat shock 70 kDa protein 1-like		0.900662	1.25352	0.884672	1.73754
Heat shock cognate 71 kDa protein	0.928136	0.579393	0.921014	1.07387	1.01135
Heat shock protein HSP 90-alpha	0.728872	0.31182	0.717941	0.805216	0.948568
Heat shock protein HSP 90-beta	0.701642	0.60574	0.767522	0.973278	0.927146
Hemoglobin subunit alpha	1.36058	1.36657	1.14475	1.41108	0.43751
Hemoglobin subunit beta-1	0.781496	4.17791	1.36283	0.465439	0.5273
Hemoglobin subunit beta-2	0.360721	1.2451	1.73014	0.206218	0.423639
Histidine ammonia-lyase	0.611332	0.7069	0.5238	0.666191	0.928475
Histidine triad nucleotide-binding protein 1	0.923649	1.08194	1.17143	1.2043	1.26272
Homogentisate 1,2-dioxygenase	0.836118	0.602522	0.498541	0.692674	0.817068
Hydroxyacyl-coenzyme A dehydrogenase, mitochondrial	1.32728	0.853128	0.455015	0.623983	0.560499
Hydroxymethylglutaryl-CoA lyase, mitochondrial	0.628919	2.53575	1.00769	0.77785	1.11509
Hydroxymethylglutaryl-CoA synthase, mitochondrial	0.598921	2.18783	0.799521	0.863053	1.11504
Hypoxia up-regulated protein 1	0.513329	1.48661	2.93151	2.03712	1.73014
Indolethylamine N-methyltransferase	1.9888	0.615198	0.383752	0.299389	0.411589
Interleukin-12 receptor subunit beta-2	0.965164	0.808765	0.743787	0.56823	0.899935
Isochorismatase domain-containing protein 2A	0.516074	1.26572	1.09378	1.63518	1.38076
Isocitrate dehydrogenase [NADP] cytoplasmic	1.62483	0.914766	0.765703	0.654809	0.904588
Isovaleryl-CoA dehydrogenase, mitochondrial	0.421977		0.560403	1.00119	0.950513
L-lactate dehydrogenase A chain	0.805024	0.395637	0.437412	0.741676	1.40303
Lactoylglutathione lyase	0.439782	0.568621	0.547758	0.474017	0.799
Lipoamide acyltransferase component of branched-chain alpha-keto acid dehydrogenase complex, mitochondrial		0.361635	0.817008	1.09055	1.52228
Liver carboxylesterase 1	0.323605	0.860597	0.580156	0.259464	0.436071
Lon protease homolog, mitochondrial				4.83
Long-chain-fatty-acid--CoA ligase 1	0.770712	0.841018	0.352257	0.479887	0.670228
Lysine-specific demethylase 5A	0.924033
Macrophage migration inhibitory factor	0.24858	0.298137	1.5625	1.23188	1.21556
Major urinary protein 1	0.812404	0.955564	0.790328	0.911122	0.8601
Major urinary protein 11	0.787872	0.956412	0.969983	0.86975	0.988484
Major urinary protein 17	0.799822	0.954933	1.00505	0.944209	0.837833
Major urinary protein 18	0.816868	0.961401	0.757365	0.971913	0.827242
Major urinary protein 2	0.83552	0.951457	0.790788	0.923046	0.927985
Malate dehydrogenase, cytoplasmic	0.990142	1.98617	1.1415	1.27248	1.10237
Malate dehydrogenase, mitochondrial	0.851665	0.446284	1.5743	1.42839	1.37991
Maleylacetoacetate isomerase	0.600188	0.914542	0.893591	0.992692	0.998639
Mediator of RNA polymerase II transcription subunit 23			0.419827	0.210305
Medium-chain specific acyl-CoA dehydrogenase, mitochondrial	0.480764	0.614791	0.9415	0.868446	1.02086
Membrane-associated progesterone receptor component 1	0.789474	0.37062	1.16559	0.527173	1.21888
Methanethiol oxidase	0.727101	0.618104	0.370537	0.402387	0.442382
Methylmalonate-semialdehyde dehydrogenase [acylating], mitochondrial	1.16822	0.891508	0.856255	0.935302	1.19665
Methyltransferase-like protein 7B			2.30041	1.51973	1.31871
Microsomal glutathione S-transferase 1	1.06815	0.604604	0.530742	0.422733
Microsomal triglyceride transfer protein large subunit	2.53521		0.946796
Microtubule-associated protein 2		0.900099	1.0308	1.35317	1.24963
Multiple epidermal growth factor-like domains protein 8	1.37931	0.737984	0.960289	0.447761	0.726415
NAD-dependent protein deacetylase sirtuin-3		1.28167	0.439686	0.590346
NADH dehydrogenase [ubiquinone] 1 alpha subcomplex subunit 9, mitochondrial			0.789706	0.866925
NADH-cytochrome b5 reductase 3	1.0297	0.0852459	0.506169	0.498441	0.754404
NADH-ubiquinone oxidoreductase 75 kDa subunit, mitochondrial	0.849057			0.890383
NADPH--cytochrome P450 reductase	0.875248	1.19679	0.676633	0.636198
Nesprin-1				0.453629
Nicotinate-nucleotide pyrophosphorylase [carboxylating]	0.853333	0.245353	0.733256		0.8928
Non-specific lipid-transfer protein	0.586327	0.558207	0.604425	0.57007	0.806898
Nucleoside diphosphate kinase A	0.729167			1.23196
Nucleoside diphosphate kinase B	0.738577	0.561725	1.85708	1.43007	1.34013
Ornithine aminotransferase, mitochondrial	0.59465	0.669224	0.866667	0.940492	1.0622
Ornithine carbamoyltransferase, mitochondrial	1.16281	2.36979	0.358252	0.346196	0.530277
Peptidyl-prolyl cis-trans isomerase A	0.825535	0.387535	1.01786	0.765292	0.952614
Peptidyl-prolyl cis-trans isomerase B			1.45396	1.5474	1.21765
Peroxiredoxin-1	0.686815	0.510615	0.59157	0.759441	1.01366
Peroxiredoxin-2	0.457547	0.170807	0.782537	0.683078	1.32783
Peroxiredoxin-5, mitochondrial	1.11666	1.97832	0.729127	0.726838	0.810811
Peroxiredoxin-6	0.856777	0.782301	0.722745	0.671061	0.807721
Peroxisomal acyl-coenzyme A oxidase 1	0.620895	0.707816	0.864861	1.13233	1.28946
Peroxisomal bifunctional enzyme	1.06377	0.795093	0.663382	1.09669	1.13216
Peroxisomal multifunctional enzyme type 2	1.09691	0.505083	1.16288	1.35185	1.59283
Phenazine biosynthesis-like domain-containing protein 1	0.688889	0.841049	0.772702	0.615	0.629406
Phenazine biosynthesis-like domain-containing protein 2	0.697479	0.814035	0.623253	0.713609	0.685909
Phenylalanine-4-hydroxylase	0.560032	0.717158	0.986672	0.875538	1.08988
Phosphoglucomutase-1	0.800073	0.467467	0.814118	0.819593	1.05667
Phosphoglycerate kinase 1	0.80714	0.856355	1.2721	1.18125	1.25911
Phosphoglycerate mutase 1	0.839508	0.491948	1.27065	0.721275	0.912156
Polyubiquitin-B	0.741114	1.0713	1.05604	1.10497	1.21913
Pregnancy zone protein	0.628991			1.22976
Probable helicase senataxin	0.444444	0.439689		0.376871	0.628743
Probable imidazolonepropionase				1.20519
Profilin-1	0.646914	1.65219
Prohibitin	0.551293	0.544463	1.79619	0.93265	0.838889
Protein ABHD14B		0.695652	0.820208		0.845026
Protein disulfide-isomerase	0.91932	1.35863	2.09777	1.68169	1.52049
Protein disulfide-isomerase A3	1.18455	2.20452	2.33283	1.62135	1.50978
Protein disulfide-isomerase A4	2.25788	1.87731	2.13945	2.10895	1.889
Protein disulfide-isomerase A6	1.49071	1.6751	1.92484	2.21381	1.54582
Protein NDRG2	0.94431			0.919326
Protein PRRC2A
Protein/nucleic acid deglycase DJ-1	1.91566		1.10242		0.953191
Pyrethroid hydrolase Ces2a	0.572175	0.590022	0.632905	0.419532	0.759921
Pyruvate carboxylase, mitochondrial	0.720758	0.788691	0.831351	0.823809	1.07497
Pyruvate kinase PKLR	0.544643	2.33421	1.09203	0.401318
Rab GDP dissociation inhibitor beta	1.26554	0.932482	1.06076
Radixin				1.07273
Ras-related protein Rab-1A	0.937891			1.09066
Regucalcin	0.883491	2.28295	0.611514	0.328934	0.459794
Retinal dehydrogenase 1	0.530981	1.46493	0.558279	0.667595	0.76943
Rho GDP-dissociation inhibitor 1	0.474453	2.27599	0.776042	0.753504	0.899682
S-adenosylmethionine synthase isoform type-1	0.651721	0.707378	1.34486	1.18237	1.20976
S-formylglutathione hydrolase	0.969536	0.712737	0.993107	1.02132	1.13812
Sarcosine dehydrogenase, mitochondrial	0.807201	0.814611	0.922018	1.02042	1.16893
SEC14-like protein 2	0.836546	0.765764	1.03689	0.739854	0.90323
Selenium-binding protein 2	0.611306	0.78725	0.40672	0.388876	0.413468
Sepiapterin reductase			1.35333	0.997054	1.28399
Serine protease inhibitor A3K	0.339456	0.366128	0.464614	0.496517	0.381804
Serine protease inhibitor A3M	0.317574	0.33232	0.249702	0.4475	0.0497318
Serotransferrin	0.35061	0.284834	0.450054		0.854311
Serum albumin	0.344716	1.86616	0.512715	0.391858	0.665255
Short-chain specific acyl-CoA dehydrogenase, mitochondrial	0.998529	0.682249	1.27172	0.669449	0.702897
Sorbitol dehydrogenase	0.705772	0.675097	0.595435	0.648449	0.846915
Staphylococcal nuclease domain-containing protein 1	0.469767	0.214592	1.92133	2.09797	1.21766
START domain-containing protein 10	1.31723	0.288631	0.661417	0.766579
Stress-70 protein, mitochondrial	0.840518	1.12633	1.9246	1.22301	1.21258
Succinate dehydrogenase [ubiquinone] flavoprotein subunit, mitochondrial	0.738624	0.551876	0.680386	0.88302	0.925752
Succinate--CoA ligase [GDP-forming] subunit beta, mitochondrial	1.12364	0.783019	0.969813	0.938353	0.925751
Succinate-semialdehyde dehydrogenase, mitochondrial	1.28871	0.52652	0.3811	0.597156	0.876588
Superoxide dismutase [Cu-Zn]	0.797489	2.34236	0.51639	0.711548	0.870753
Superoxide dismutase [Mn], mitochondrial	1.60096		0.98209	0.582716	0.805508
T-complex protein 1 subunit gamma	1.01718	2.46779	1.00446	0.971322	0.796902
T-complex protein 1 subunit zeta	0.918867	0.536407	1.01807	0.990502	0.96121
Thioredoxin domain-containing protein 12	0.45	0.315412	0.347561	0.52978	0.581959
Thiosulfate sulfurtransferase	0.643939	0.849018	0.822665	0.739232	0.848122
Trans-1,2-dihydrobenzene-1,2-diol dehydrogenase		0.656227	0.776739	0.691036	1.03763
Transitional endoplasmic reticulum ATPase	1.0765	1.95498	1.58998	0.9459	1.28894
Transketolase	0.888349	1.34368	0.684557	0.600552	0.550635
Trifunctional enzyme subunit alpha, mitochondrial	0.973023	2.78223	0.658938	0.85138	0.961932
Trifunctional enzyme subunit beta, mitochondrial	0.623141	0.896223	0.733644	0.922423	0.962947
Triokinase/FMN cyclase	0.752221	0.976654	0.700654	0.650549	0.821127
Triosephosphate isomerase	0.76209	0.82634	0.596961	0.784268	0.776786
Tripeptidyl-peptidase 1	5.35833			0.141447
Tubulin alpha-1A chain		0.962406	1.16672	0.798902	0.85641
Tubulin alpha-1B chain	1.08609	0.836414	1.08516	0.733486	0.655089
Tubulin alpha-1C chain	1.03416	0.718348	0.916362	0.686048	0.706425
Tubulin alpha-4A chain	0.745713	1.47545	0.928455	0.687245	0.606366
Tubulin alpha-8 chain	0.602167	1.06618	0.651541		0.612524
Tubulin beta-2A chain	0.850917	1.30131	1.37577	1.22883	1.08736
Tubulin beta-2B chain					1.35892
Tubulin beta-4A chain		1.27778	2.30547	1.19403	1.22082
Tubulin beta-4B chain	1.10873	1.45278	1.49315	1.37952	1.42243
Tubulin beta-5 chain	2.20362	1.47705	1.62714	1.18156	1.68356
Ubiquitin-40S ribosomal protein S27a	0.528641	0.627034	1.25431	0.493907	1.10418
Ubiquitin-like modifier-activating enzyme 1	0.779532	1.15742	1.01305	1.11272	1.21543
UDP-glucose 6-dehydrogenase	1.5233	0.724338	0.480253	0.540541	0.870183
UDP-glucuronosyltransferase 1-1	0.690751	0.81952	0.782603	1.14359	1.29558
UDP-glucuronosyltransferase 1-6		0.296296	0.915406		1.36639
UDP-glucuronosyltransferase 1-9	0.545852	1.21192	1.15097	1.09985	1.28817
UDP-glucuronosyltransferase 2B17	0.578457	0.802102	0.630804	0.944462	1.01648
Uricase	0.593123	0.6003	0.883211	0.962653
Urocanate hydratase	0.586604	0.575493	0.368031	0.519314	0.400686
UTP--glucose-1-phosphate uridylyltransferase	0.741843	0.90691	1.21915	1.05101	1.06754
Valacyclovir hydrolase	0.666167	0.597941	0.47953	0.561477	0.715427
Very long-chain acyl-CoA synthetase	0.991407	0.70811	0.607243	0.896121	0.988544
Very long-chain specific acyl-CoA dehydrogenase, mitochondrial	0.860625	1.20709	0.835925	0.869665	1.07968
Vitamin D-binding protein	0.67675	0.861085	0.915145	4.65754

## Sheet: 6hr KEGG
	Arginine biosynthesis	Metabolic pathways	Biosynthesis of amino acids	Tyrosine metabolism	Drug metabolism - other enzymes	Steroid hormone biosynthesis	Retinol metabolism	Chemical carcinogenesis	Valine, leucine and isoleucine degradation	Tryptophan metabolism	Drug metabolism - cytochrome P450	PPAR signaling pathway	Peroxisome	Fatty acid elongation	Fatty acid degradation	Lysine degradation	beta-Alanine metabolism	Propanoate metabolism	Butanoate metabolism	Carbon metabolism	Fatty acid metabolism	Thermogenesis	PI3K-Akt signaling pathway	Hippo signaling pathway	Viral carcinogenesis	Phagosome	Gap junction	Glycolysis / Gluconeogenesis	Ascorbate and aldarate metabolism	Glycine, serine and threonine metabolism	Arginine and proline metabolism	Histidine metabolism	Glycerolipid metabolism	Pyruvate metabolism	Citrate cycle (TCA cycle)	Glyoxylate and dicarboxylate metabolism	2-Oxocarboxylic acid metabolism	Pentose and glucuronate interconversions	Glutathione metabolism	Metabolism of xenobiotics by cytochrome P450	Platinum drug resistance	Pathways in cancer	Hepatocellular carcinoma	Fluid shear stress and atherosclerosis	Oxidative phosphorylation	Alzheimer disease	Parkinson disease	Huntington disease	Protein processing in endoplasmic reticulum
0	"Ornithine carbamoyltransferase, mitochondrial"	"Ornithine carbamoyltransferase, mitochondrial"	"Ornithine carbamoyltransferase, mitochondrial"	Maleylacetoacetate isomerase	Carboxylesterase 1F	Cytochrome P450 2C29	Cytochrome P450 2C29	Cytochrome P450 2C29	Aldehyde oxidase 3	Aldehyde oxidase 3	Aldehyde oxidase 3	Very long-chain acyl-CoA synthetase	Very long-chain acyl-CoA synthetase	"Trifunctional enzyme subunit alpha, mitochondrial"	"Trifunctional enzyme subunit alpha, mitochondrial"	"Trifunctional enzyme subunit alpha, mitochondrial"	"Trifunctional enzyme subunit alpha, mitochondrial"	"Trifunctional enzyme subunit alpha, mitochondrial"	"Trifunctional enzyme subunit alpha, mitochondrial"	"Trifunctional enzyme subunit alpha, mitochondrial"	"Trifunctional enzyme subunit alpha, mitochondrial"	Long-chain-fatty-acid--CoA ligase 1	14-3-3 protein zeta/delta	14-3-3 protein zeta/delta	14-3-3 protein zeta/delta	Tubulin beta-2A chain	Tubulin beta-2A chain	Alpha-aminoadipic semialdehyde dehydrogenase	Alpha-aminoadipic semialdehyde dehydrogenase	Alpha-aminoadipic semialdehyde dehydrogenase	Alpha-aminoadipic semialdehyde dehydrogenase	Alpha-aminoadipic semialdehyde dehydrogenase	Alpha-aminoadipic semialdehyde dehydrogenase	Alpha-aminoadipic semialdehyde dehydrogenase	"Aconitate hydratase, mitochondrial"	"Aconitate hydratase, mitochondrial"	"Aconitate hydratase, mitochondrial"	Aldo-keto reductase family 1 member A1	Glutathione S-transferase Mu 1	Glutathione S-transferase Mu 1	Glutathione S-transferase Mu 1	Glutathione S-transferase Mu 1	Glutathione S-transferase Mu 1	Glutathione S-transferase Mu 1	"ATP synthase subunit alpha, mitochondrial"	"ATP synthase subunit alpha, mitochondrial"	"ATP synthase subunit alpha, mitochondrial"	"ATP synthase subunit alpha, mitochondrial"	Endoplasmin
1	Argininosuccinate synthase	Maleylacetoacetate isomerase	"Aconitate hydratase, mitochondrial"	Aldehyde oxidase 3	Glutathione S-transferase Mu 1	Cytochrome P450 3A11	Aldehyde oxidase 3	Glutathione S-transferase Mu 1	"Trifunctional enzyme subunit alpha, mitochondrial"	"Trifunctional enzyme subunit alpha, mitochondrial"	Glutathione S-transferase Mu 1	Long-chain-fatty-acid--CoA ligase 1	Long-chain-fatty-acid--CoA ligase 1	"3-ketoacyl-CoA thiolase, mitochondrial"	Long-chain-fatty-acid--CoA ligase 1	Alpha-aminoadipic semialdehyde dehydrogenase	Alpha-aminoadipic semialdehyde dehydrogenase	"Methylmalonate-semialdehyde dehydrogenase [acylating], mitochondrial"	"4-aminobutyrate aminotransferase, mitochondrial"	"Aconitate hydratase, mitochondrial"	Long-chain-fatty-acid--CoA ligase 1	"ATP synthase subunit alpha, mitochondrial"	Endoplasmin	"Actin, cytoplasmic 1"	14-3-3 protein epsilon	"Actin, cytoplasmic 1"	Tubulin beta-4B chain	"Aldehyde dehydrogenase, mitochondrial"	"Aldehyde dehydrogenase, mitochondrial"	Cystathionine gamma-lyase	"Aldehyde dehydrogenase, mitochondrial"	"Aldehyde dehydrogenase, mitochondrial"	"Aldehyde dehydrogenase, mitochondrial"	"Aldehyde dehydrogenase, mitochondrial"	Cytoplasmic aconitate hydratase	Catalase	Cytoplasmic aconitate hydratase	UDP-glucuronosyltransferase 1-1	Glutathione S-transferase A3	Cytochrome P450 2F2	Glutathione S-transferase A3	Endoplasmin	"Actin, cytoplasmic 1"	Endoplasmin	"ATP synthase subunit d, mitochondrial"	"ATP synthase subunit d, mitochondrial"	"ATP synthase subunit d, mitochondrial"	Clathrin heavy chain 1	Protein disulfide-isomerase A3
2	Argininosuccinate lyase	Cytochrome P450 2C29	Cystathionine gamma-lyase	"Homogentisate 1,2-dioxygenase"	Glutathione S-transferase A3	Cytochrome P450 2D26	Cytochrome P450 2A12	Glutathione S-transferase A3	Alpha-aminoadipic semialdehyde dehydrogenase	Alpha-aminoadipic semialdehyde dehydrogenase	Glutathione S-transferase A3	Non-specific lipid-transfer protein	Catalase	"Trifunctional enzyme subunit beta, mitochondrial"	Alpha-aminoadipic semialdehyde dehydrogenase	"Aldehyde dehydrogenase, mitochondrial"	"Aldehyde dehydrogenase, mitochondrial"	"4-aminobutyrate aminotransferase, mitochondrial"	"Hydroxymethylglutaryl-CoA lyase, mitochondrial"	Catalase	"3-ketoacyl-CoA thiolase, mitochondrial"	"ATP synthase subunit d, mitochondrial"	Heat shock protein HSP 90-alpha	14-3-3 protein epsilon	Staphylococcal nuclease domain-containing protein 1	Tubulin beta-4B chain	Tubulin beta-5 chain	Aldo-keto reductase family 1 member A1	Regucalcin	Betaine--homocysteine S-methyltransferase 1	"Aspartate aminotransferase, mitochondrial"	Formimidoyltransferase-cyclodeaminase	Aldo-keto reductase family 1 member A1	"Malate dehydrogenase, cytoplasmic"	"Succinate--CoA ligase [GDP-forming] subunit beta, mitochondrial"	Cytoplasmic aconitate hydratase	Alanine aminotransferase 1	UTP--glucose-1-phosphate uridylyltransferase	Isocitrate dehydrogenase [NADP] cytoplasmic	Glutathione S-transferase A3	Glutathione S-transferase Mu 3	Glutathione S-transferase A3	Glutathione S-transferase A3	"Actin, cytoplasmic 1"	"ATP synthase subunit beta, mitochondrial"	"ATP synthase subunit beta, mitochondrial"	"ATP synthase subunit beta, mitochondrial"	"ATP synthase subunit d, mitochondrial"	Protein disulfide-isomerase A4
3	Alanine aminotransferase 1	Aldehyde oxidase 3	Argininosuccinate synthase	Fumarylacetoacetase	Pyrethroid hydrolase Ces2a	Cytochrome P450 2D9	Cytochrome P450 3A11	Cytochrome P450 3A11	"3-ketoacyl-CoA thiolase, mitochondrial"	Indolethylamine N-methyltransferase	Dimethylaniline monooxygenase [N-oxide-forming] 5	"3-ketoacyl-CoA thiolase A, peroxisomal"	Superoxide dismutase [Cu-Zn]	"Hydroxyacyl-coenzyme A dehydrogenase, mitochondrial"	"3-ketoacyl-CoA thiolase, mitochondrial"	"Alpha-aminoadipic semialdehyde synthase, mitochondrial"	"Methylmalonate-semialdehyde dehydrogenase [acylating], mitochondrial"	"Succinate--CoA ligase [GDP-forming] subunit beta, mitochondrial"	"Acetyl-CoA acetyltransferase, cytosolic"	"Methylmalonate-semialdehyde dehydrogenase [acylating], mitochondrial"	"Trifunctional enzyme subunit beta, mitochondrial"	"Actin, cytoplasmic 1"	Heat shock protein HSP 90-beta	14-3-3 protein gamma	14-3-3 protein gamma	Tubulin beta-5 chain	Tubulin alpha-1C chain	Alcohol dehydrogenase 1	UDP-glucuronosyltransferase 1-1	Glycine N-methyltransferase	"Delta-1-pyrroline-5-carboxylate dehydrogenase, mitochondrial"	Histidine ammonia-lyase	Triokinase/FMN cyclase	Lactoylglutathione lyase	"Malate dehydrogenase, cytoplasmic"	"Malate dehydrogenase, cytoplasmic"	Isocitrate dehydrogenase [NADP] cytoplasmic	Sorbitol dehydrogenase	Glutathione peroxidase 1	Alcohol dehydrogenase 1	Microsomal glutathione S-transferase 1	Heat shock protein HSP 90-alpha	Glutathione S-transferase Mu 3	Glutathione S-transferase A3	"Cytochrome b-c1 complex subunit 1, mitochondrial"	Glyceraldehyde-3-phosphate dehydrogenase	Ubiquitin-like modifier-activating enzyme 1	Superoxide dismutase [Cu-Zn]	Heat shock protein HSP 90-alpha
4	"Aspartate aminotransferase, mitochondrial"	"Trifunctional enzyme subunit alpha, mitochondrial"	Cytoplasmic aconitate hydratase	Alcohol dehydrogenase 1	Glutathione S-transferase Mu 3	UDP-glucuronosyltransferase 1-1	"Aldehyde dehydrogenase, cytosolic 1"	Alcohol dehydrogenase 1	"Aldehyde dehydrogenase, mitochondrial"	"Aldehyde dehydrogenase, mitochondrial"	Alcohol dehydrogenase 1	"Fatty acid-binding protein, liver"	Bifunctional epoxide hydrolase 2	"Enoyl-CoA hydratase, mitochondrial"	"Aldehyde dehydrogenase, mitochondrial"	"Acetyl-CoA acetyltransferase, cytosolic"	"4-aminobutyrate aminotransferase, mitochondrial"	"Acetyl-CoA acetyltransferase, cytosolic"	Peroxisomal bifunctional enzyme	Cytoplasmic aconitate hydratase	"Very long-chain specific acyl-CoA dehydrogenase, mitochondrial"	"ATP synthase subunit beta, mitochondrial"	14-3-3 protein epsilon	14-3-3 protein beta/alpha	14-3-3 protein beta/alpha	Tubulin alpha-1C chain	Tubulin alpha-1B chain	"Fructose-1,6-bisphosphatase 1"	UDP-glucuronosyltransferase 1-9	Phosphoglycerate mutase 1	Cytosol aminopeptidase	Urocanate hydratase	4-trimethylaminobutyraldehyde dehydrogenase	"Malate dehydrogenase, mitochondrial"	Isocitrate dehydrogenase [NADP] cytoplasmic	"Malate dehydrogenase, mitochondrial"	"Aspartate aminotransferase, mitochondrial"	UDP-glucuronosyltransferase 1-9	Glutathione S-transferase Mu 3	Epoxide hydrolase 1	Glutathione S-transferase P 1	Glutathione S-transferase Mu 3	Microsomal glutathione S-transferase 1	Argininosuccinate synthase	Cytochrome c oxidase subunit 2	"Cytochrome b-c1 complex subunit 1, mitochondrial"	"Cytochrome b-c1 complex subunit 1, mitochondrial"	Glutathione peroxidase 1	Hypoxia up-regulated protein 1
5	"Carbamoyl-phosphate synthase [ammonia], mitochondrial"	Long-chain-fatty-acid--CoA ligase 1	Argininosuccinate lyase	4-hydroxyphenylpyruvate dioxygenase	Nucleoside diphosphate kinase B	Cytochrome P450 2D10	Alcohol dehydrogenase 1	Epoxide hydrolase 1	"Methylmalonate-semialdehyde dehydrogenase [acylating], mitochondrial"	Catalase	Glutathione S-transferase Mu 3	Peroxisomal bifunctional enzyme	Non-specific lipid-transfer protein		"Trifunctional enzyme subunit beta, mitochondrial"	Peroxisomal bifunctional enzyme	Peroxisomal bifunctional enzyme	L-lactate dehydrogenase A chain	"Hydroxyacyl-coenzyme A dehydrogenase, mitochondrial"	"Succinate--CoA ligase [GDP-forming] subunit beta, mitochondrial"	Non-specific lipid-transfer protein	"Cytochrome b-c1 complex subunit 1, mitochondrial"	14-3-3 protein gamma			Tubulin alpha-1B chain	Tubulin alpha-4A chain	Triosephosphate isomerase	UDP-glucose 6-dehydrogenase	"Dimethylglycine dehydrogenase, mitochondrial"	Arginase-1	4-trimethylaminobutyraldehyde dehydrogenase	Aldehyde dehydrogenase family 3 member A2	"Acetyl-CoA acetyltransferase, cytosolic"	"Malate dehydrogenase, mitochondrial"	"Acetyl-CoA acetyltransferase, cytosolic"	"Aspartate aminotransferase, cytoplasmic"	UDP-glucose 6-dehydrogenase	Microsomal glutathione S-transferase 1	Glutathione S-transferase Mu 3	Glutathione S-transferase Mu 2	Microsomal glutathione S-transferase 1	Glutathione S-transferase P 1	Heat shock protein HSP 90-alpha	"Cytochrome c oxidase subunit 4 isoform 1, mitochondrial"	Cytochrome c oxidase subunit 2	ADP/ATP translocase 2	"ATP synthase subunit beta, mitochondrial"	Protein disulfide-isomerase
6	Glutamine synthetase	Alpha-aminoadipic semialdehyde dehydrogenase	Phenylalanine-4-hydroxylase	"Aspartate aminotransferase, mitochondrial"	Microsomal glutathione S-transferase 1	Cytochrome P450 2E1	Retinal dehydrogenase 1	Glutathione S-transferase Mu 3	"4-aminobutyrate aminotransferase, mitochondrial"	"3-hydroxyanthranilate 3,4-dioxygenase"	Microsomal glutathione S-transferase 1	"Hydroxymethylglutaryl-CoA synthase, mitochondrial"	2-hydroxyacyl-CoA lyase 1		"Very long-chain specific acyl-CoA dehydrogenase, mitochondrial"	"Hydroxyacyl-coenzyme A dehydrogenase, mitochondrial"	Dihydropyrimidinase	Peroxisomal bifunctional enzyme	"Hydroxymethylglutaryl-CoA synthase, mitochondrial"	"Malate dehydrogenase, cytoplasmic"	"3-ketoacyl-CoA thiolase A, peroxisomal"	Cytochrome c oxidase subunit 2	14-3-3 protein beta/alpha			Tubulin alpha-4A chain	Tubulin alpha-8 chain	Fructose-bisphosphate aldolase B	4-trimethylaminobutyraldehyde dehydrogenase	Glyoxylate reductase/hydroxypyruvate reductase	"Aspartate aminotransferase, cytoplasmic"	Aldehyde dehydrogenase family 3 member A2		L-lactate dehydrogenase A chain	"Fumarate hydratase, mitochondrial"	Glutamine synthetase			Glutathione S-transferase P 1	Microsomal glutathione S-transferase 1	Glutathione S-transferase A4	Glutathione S-transferase P 1	Glutathione S-transferase Mu 2	Glutathione S-transferase Mu 3	"Cytochrome b-c1 complex subunit 6, mitochondrial"	"Cytochrome c oxidase subunit 4 isoform 1, mitochondrial"	Cytochrome c oxidase subunit 2	"Cytochrome b-c1 complex subunit 1, mitochondrial"	Heat shock cognate 71 kDa protein
7	"Glutamate dehydrogenase 1, mitochondrial"	Indolethylamine N-methyltransferase	Alanine aminotransferase 1	Alcohol dehydrogenase class-3	Glutathione S-transferase P 1	UDP-glucuronosyltransferase 1-9	UDP-glucuronosyltransferase 1-1	Microsomal glutathione S-transferase 1	"Trifunctional enzyme subunit beta, mitochondrial"	2-aminomuconic semialdehyde dehydrogenase	Glutathione S-transferase P 1	"3-ketoacyl-CoA thiolase B, peroxisomal"	Isocitrate dehydrogenase [NADP] cytoplasmic		"Enoyl-CoA delta isomerase 1, mitochondrial"	"Acetyl-CoA acetyltransferase, mitochondrial"	"Short-chain specific acyl-CoA dehydrogenase, mitochondrial"	"Short-chain specific acyl-CoA dehydrogenase, mitochondrial"	"Short-chain specific acyl-CoA dehydrogenase, mitochondrial"	Alanine aminotransferase 1	Fatty acid synthase	"Cytochrome c oxidase subunit 4 isoform 1, mitochondrial"				Calreticulin		L-lactate dehydrogenase A chain	Aldehyde dehydrogenase family 3 member A2	"Sarcosine dehydrogenase, mitochondrial"	"Ornithine aminotransferase, mitochondrial"			"Fumarate hydratase, mitochondrial"	"Succinate dehydrogenase [ubiquinone] flavoprotein subunit, mitochondrial"	"Acetyl-CoA acetyltransferase, mitochondrial"			Cytosol aminopeptidase	Glutathione S-transferase P 1	Glutathione S-transferase P 2	"Fumarate hydratase, mitochondrial"	Glutathione S-transferase A4	Microsomal glutathione S-transferase 1	"ATP synthase subunit delta, mitochondrial"	"Cytochrome b-c1 complex subunit 6, mitochondrial"	Polyubiquitin-B	ADP/ATP translocase 2	Protein disulfide-isomerase A6
8	Arginase-1	"Aconitate hydratase, mitochondrial"	Isocitrate dehydrogenase [NADP] cytoplasmic	"Aspartate aminotransferase, cytoplasmic"	Dihydropyrimidinase	Catechol O-methyltransferase	Alcohol dehydrogenase class-3	Glutathione S-transferase P 1	"Hydroxymethylglutaryl-CoA lyase, mitochondrial"	"Acetyl-CoA acetyltransferase, cytosolic"	UDP-glucuronosyltransferase 1-1	Peroxisomal acyl-coenzyme A oxidase 1	"Hydroxymethylglutaryl-CoA lyase, mitochondrial"		Alcohol dehydrogenase 1	4-trimethylaminobutyraldehyde dehydrogenase	Peroxisomal acyl-coenzyme A oxidase 1	Peroxisomal acyl-coenzyme A oxidase 1	"Acetyl-CoA acetyltransferase, mitochondrial"	S-formylglutathione hydrolase	"Acetyl-CoA acetyltransferase, cytosolic"	"Cytochrome b-c1 complex subunit 6, mitochondrial"				Tubulin alpha-8 chain		Phosphoglycerate mutase 1		"Dihydrolipoyl dehydrogenase, mitochondrial"	4-trimethylaminobutyraldehyde dehydrogenase			"Acetyl-CoA acetyltransferase, mitochondrial"	ATP-citrate synthase	Glyoxylate reductase/hydroxypyruvate reductase			"6-phosphogluconate dehydrogenase, decarboxylating"	UDP-glucuronosyltransferase 1-1		Heat shock protein HSP 90-beta	Glutathione S-transferase P 2	Glutathione S-transferase P 1	"Succinate dehydrogenase [ubiquinone] flavoprotein subunit, mitochondrial"	"ATP synthase subunit delta, mitochondrial"	"Cytochrome c oxidase subunit 4 isoform 1, mitochondrial"	Cytochrome c oxidase subunit 2	Transitional endoplasmic reticulum ATPase
9	"Aspartate aminotransferase, cytoplasmic"	"3-ketoacyl-CoA thiolase, mitochondrial"	Triosephosphate isomerase	Catechol O-methyltransferase	UDP-glucuronosyltransferase 1-1	Cytochrome P450 1A2	UDP-glucuronosyltransferase 1-9	UDP-glucuronosyltransferase 1-1	"3-ketoacyl-CoA thiolase A, peroxisomal"	Peroxisomal bifunctional enzyme	Alcohol dehydrogenase class-3	Acyl-CoA-binding protein	"3-ketoacyl-CoA thiolase A, peroxisomal"		"3-ketoacyl-CoA thiolase A, peroxisomal"	"Glutaryl-CoA dehydrogenase, mitochondrial"	4-trimethylaminobutyraldehyde dehydrogenase	"Acetyl-CoA acetyltransferase, mitochondrial"	"Acyl-coenzyme A synthetase ACSM1, mitochondrial"	Isocitrate dehydrogenase [NADP] cytoplasmic	Peroxisomal bifunctional enzyme	"ATP synthase subunit delta, mitochondrial"						Glyceraldehyde-3-phosphate dehydrogenase			Aldehyde dehydrogenase family 3 member A2			Glyoxylate reductase/hydroxypyruvate reductase	"Dihydrolipoyl dehydrogenase, mitochondrial"	"Dihydrolipoyl dehydrogenase, mitochondrial"			Glutathione S-transferase Mu 2	Alcohol dehydrogenase class-3		Glutathione S-transferase Mu 2		Heat shock protein HSP 90-beta	"Cytochrome c1, heme protein, mitochondrial"	"Succinate dehydrogenase [ubiquinone] flavoprotein subunit, mitochondrial"	"Cytochrome b-c1 complex subunit 6, mitochondrial"	"Cytochrome c oxidase subunit 4 isoform 1, mitochondrial"	Heat shock protein HSP 90-beta
10		"Aldehyde dehydrogenase, mitochondrial"	"Aspartate aminotransferase, mitochondrial"	Macrophage migration inhibitory factor	Carboxylesterase 1D		Cytochrome P450 1A2	Alcohol dehydrogenase class-3	"Acetyl-CoA acetyltransferase, cytosolic"	"Hydroxyacyl-coenzyme A dehydrogenase, mitochondrial"	Glutathione S-transferase Mu 2	"Medium-chain specific acyl-CoA dehydrogenase, mitochondrial"	"Peroxiredoxin-5, mitochondrial"		"Acetyl-CoA acetyltransferase, cytosolic"	Aldehyde dehydrogenase family 3 member A2	Aldehyde dehydrogenase family 3 member A2	"Enoyl-CoA hydratase, mitochondrial"	"D-beta-hydroxybutyrate dehydrogenase, mitochondrial"	"Fructose-1,6-bisphosphatase 1"	"Hydroxyacyl-coenzyme A dehydrogenase, mitochondrial"	"Succinate dehydrogenase [ubiquinone] flavoprotein subunit, mitochondrial"						Alpha-enolase						4-trimethylaminobutyraldehyde dehydrogenase					Glutathione S-transferase A4	Glutathione S-transferase Mu 2		Glutathione S-transferase A4		Glutathione S-transferase Mu 2	"ATP synthase subunit O, mitochondrial"	"Cytochrome c1, heme protein, mitochondrial"	"ATP synthase subunit delta, mitochondrial"	"Cytochrome b-c1 complex subunit 6, mitochondrial"	Endoplasmic reticulum chaperone BiP
11		Aldo-keto reductase family 1 member A1	"Carbamoyl-phosphate synthase [ammonia], mitochondrial"		Glutathione S-transferase Mu 2			Glutathione S-transferase Mu 2	Peroxisomal bifunctional enzyme	"Acetyl-CoA acetyltransferase, mitochondrial"	Cytochrome P450 2E1	Bile acyl-CoA synthetase	Peroxisomal bifunctional enzyme		Peroxisomal bifunctional enzyme	"Enoyl-CoA hydratase, mitochondrial"	"Enoyl-CoA hydratase, mitochondrial"	"Dihydrolipoyl dehydrogenase, mitochondrial"	"Succinate-semialdehyde dehydrogenase, mitochondrial"	Triosephosphate isomerase	"Short-chain specific acyl-CoA dehydrogenase, mitochondrial"	"Cytochrome c1, heme protein, mitochondrial"						Alcohol dehydrogenase class-3						Aldehyde dehydrogenase family 3 member A2					Glutathione S-transferase P 2	Cytochrome P450 2E1		Interleukin-12 receptor subunit beta-2		Glutathione S-transferase A4	"NADH-ubiquinone oxidoreductase 75 kDa subunit, mitochondrial"	"ATP synthase subunit O, mitochondrial"	"Succinate dehydrogenase [ubiquinone] flavoprotein subunit, mitochondrial"	"ATP synthase subunit delta, mitochondrial"	Calreticulin
12		Glutathione S-transferase Mu 1	Fructose-bisphosphate aldolase B		Cytochrome P450 2E1			Cytochrome P450 2E1	"Hydroxyacyl-coenzyme A dehydrogenase, mitochondrial"	4-trimethylaminobutyraldehyde dehydrogenase	UDP-glucuronosyltransferase 1-9		"3-ketoacyl-CoA thiolase B, peroxisomal"		"Hydroxyacyl-coenzyme A dehydrogenase, mitochondrial"	"Dihydrolipoyl dehydrogenase, mitochondrial"			"Enoyl-CoA hydratase, mitochondrial"	"Malate dehydrogenase, mitochondrial"	"3-ketoacyl-CoA thiolase B, peroxisomal"	"ATP synthase subunit O, mitochondrial"						Phosphoglucomutase-1						"Dihydrolipoyl dehydrogenase, mitochondrial"					Thioredoxin domain-containing protein 12	UDP-glucuronosyltransferase 1-9		Glutathione S-transferase P 2		Glutathione S-transferase P 2		"NADH-ubiquinone oxidoreductase 75 kDa subunit, mitochondrial"	Protein/nucleic acid deglycase DJ-1	"Succinate dehydrogenase [ubiquinone] flavoprotein subunit, mitochondrial"
13		Catalase	Glutamine synthetase		UDP-glucuronosyltransferase 1-9			UDP-glucuronosyltransferase 1-9	"Hydroxymethylglutaryl-CoA synthase, mitochondrial"	"Glutaryl-CoA dehydrogenase, mitochondrial"	Glutathione S-transferase A4		Peroxisomal acyl-coenzyme A oxidase 1		"Short-chain specific acyl-CoA dehydrogenase, mitochondrial"					"Aspartate aminotransferase, mitochondrial"	Peroxisomal acyl-coenzyme A oxidase 1	"NADH-ubiquinone oxidoreductase 75 kDa subunit, mitochondrial"						Phosphoglycerate kinase 1												Glutathione S-transferase A4							"Cytochrome c1, heme protein, mitochondrial"	"Superoxide dismutase [Mn], mitochondrial"
14		"ATP synthase subunit alpha, mitochondrial"	S-adenosylmethionine synthase isoform type-1		Glutathione S-transferase A4			Glutathione S-transferase A4	"Short-chain specific acyl-CoA dehydrogenase, mitochondrial"	Aldehyde dehydrogenase family 3 member A2	Cytochrome P450 1A2		Peroxiredoxin-1		"3-ketoacyl-CoA thiolase B, peroxisomal"					"Carbamoyl-phosphate synthase [ammonia], mitochondrial"	"Acetyl-CoA acetyltransferase, mitochondrial"							4-trimethylaminobutyraldehyde dehydrogenase												Cytochrome P450 1A2							"ATP synthase subunit O, mitochondrial"	"Cytochrome c1, heme protein, mitochondrial"
15		"ATP synthase subunit d, mitochondrial"	Transketolase		Nucleoside diphosphate kinase A			Cytochrome P450 1A2	"Isovaleryl-CoA dehydrogenase, mitochondrial"	Cytochrome P450 1A2	Glutathione S-transferase P 2		"Superoxide dismutase [Mn], mitochondrial"		Peroxisomal acyl-coenzyme A oxidase 1					Fructose-bisphosphate aldolase B	"Medium-chain specific acyl-CoA dehydrogenase, mitochondrial"							Aldehyde dehydrogenase family 3 member A2												Glutathione S-transferase P 2							"NADH-ubiquinone oxidoreductase 75 kDa subunit, mitochondrial"	"ATP synthase subunit O, mitochondrial"
16		"3-hydroxyanthranilate 3,4-dioxygenase"	Phosphoglycerate mutase 1		Glutathione S-transferase P 2			Glutathione S-transferase P 2	"3-ketoacyl-CoA thiolase B, peroxisomal"	"Enoyl-CoA hydratase, mitochondrial"			Peroxisomal multifunctional enzyme type 2		"Acetyl-CoA acetyltransferase, mitochondrial"					"Acetyl-CoA acetyltransferase, cytosolic"	"Enoyl-CoA hydratase, mitochondrial"							"Dihydrolipoyl dehydrogenase, mitochondrial"																				"NADH-ubiquinone oxidoreductase 75 kDa subunit, mitochondrial"
17		"Homogentisate 1,2-dioxygenase"	Glyceraldehyde-3-phosphate dehydrogenase						"Acetyl-CoA acetyltransferase, mitochondrial"	"Dihydrolipoyl dehydrogenase, mitochondrial"					Alcohol dehydrogenase class-3					Peroxisomal bifunctional enzyme	Peroxisomal multifunctional enzyme type 2
18		"Methylmalonate-semialdehyde dehydrogenase [acylating], mitochondrial"	Alpha-enolase						"Medium-chain specific acyl-CoA dehydrogenase, mitochondrial"						"Medium-chain specific acyl-CoA dehydrogenase, mitochondrial"					"Glutamate dehydrogenase 1, mitochondrial"
19		Cystathionine gamma-lyase	Arginase-1						4-trimethylaminobutyraldehyde dehydrogenase						4-trimethylaminobutyraldehyde dehydrogenase					"Short-chain specific acyl-CoA dehydrogenase, mitochondrial"
20		"Alpha-aminoadipic semialdehyde synthase, mitochondrial"	Phosphoglycerate kinase 1						Aldehyde dehydrogenase family 3 member A2						"Glutaryl-CoA dehydrogenase, mitochondrial"					Regucalcin
21		Cysteine sulfinic acid decarboxylase	"Aspartate aminotransferase, cytoplasmic"						"Enoyl-CoA hydratase, mitochondrial"						Aldehyde dehydrogenase family 3 member A2					"Fumarate hydratase, mitochondrial"
22		Cytochrome P450 2A12							"Dihydrolipoyl dehydrogenase, mitochondrial"						"Enoyl-CoA hydratase, mitochondrial"					Transketolase
23		Glutathione S-transferase A3							"3-hydroxyisobutyrate dehydrogenase, mitochondrial"											Peroxisomal acyl-coenzyme A oxidase 1
24		Betaine--homocysteine S-methyltransferase 1																		"Acetyl-CoA acetyltransferase, mitochondrial"
25		Argininosuccinate synthase																		Phosphoglycerate mutase 1
26		Bifunctional epoxide hydrolase 2																		Glyceraldehyde-3-phosphate dehydrogenase
27		"4-aminobutyrate aminotransferase, mitochondrial"																		Alpha-enolase
28		Cytoplasmic aconitate hydratase																		"6-phosphogluconate dehydrogenase, decarboxylating"
29		"Trifunctional enzyme subunit beta, mitochondrial"																		Alcohol dehydrogenase class-3
30		"Very long-chain specific acyl-CoA dehydrogenase, mitochondrial"																		Phosphoglycerate kinase 1
31		"Succinate--CoA ligase [GDP-forming] subunit beta, mitochondrial"																		"Aspartate aminotransferase, cytoplasmic"
32		Cytochrome P450 3A11																		Triokinase/FMN cyclase
33		Non-specific lipid-transfer protein																		"Succinate dehydrogenase [ubiquinone] flavoprotein subunit, mitochondrial"
34		"Malate dehydrogenase, cytoplasmic"																		6-phosphogluconolactonase
35		Argininosuccinate lyase																		"Enoyl-CoA hydratase, mitochondrial"
36		"Aldehyde dehydrogenase, cytosolic 1"																		"Dihydrolipoyl dehydrogenase, mitochondrial"
37		Fumarylacetoacetase
38		Alcohol dehydrogenase 1
39		Formimidoyltransferase-cyclodeaminase
40		Histidine ammonia-lyase
41		Phenylalanine-4-hydroxylase
42		Urocanate hydratase
43		Lactoylglutathione lyase
44		Adenosine kinase
45		4-hydroxyphenylpyruvate dioxygenase
46		2-aminomuconic semialdehyde dehydrogenase
47		Alanine aminotransferase 1
48		S-formylglutathione hydrolase
49		Isocitrate dehydrogenase [NADP] cytoplasmic
50		"Fructose-1,6-bisphosphatase 1"
51		Triosephosphate isomerase
52		"Malate dehydrogenase, mitochondrial"
53		"C-1-tetrahydrofolate synthase, cytoplasmic"
54		"Aspartate aminotransferase, mitochondrial"
55		Adenosylhomocysteinase
56		"Carbamoyl-phosphate synthase [ammonia], mitochondrial"
57		Fructose-bisphosphate aldolase B
58		Methanethiol oxidase
59		"Hydroxymethylglutaryl-CoA lyase, mitochondrial"
60		"3-ketoacyl-CoA thiolase A, peroxisomal"
61		Glutathione peroxidase 1
62		Glutathione S-transferase Mu 3
63		Fatty acid synthase
64		"Adenylate kinase 2, mitochondrial"
65		"Acetyl-CoA acetyltransferase, cytosolic"
66		Nucleoside diphosphate kinase B
67		Uricase
68		L-lactate dehydrogenase A chain
69		"Delta-1-pyrroline-5-carboxylate dehydrogenase, mitochondrial"
70		Microsomal glutathione S-transferase 1
71		Peroxisomal bifunctional enzyme
72		Glutamine synthetase
73		"Hydroxyacyl-coenzyme A dehydrogenase, mitochondrial"
74		"Hydroxymethylglutaryl-CoA synthase, mitochondrial"
75		"Glutamate dehydrogenase 1, mitochondrial"
76		Retinal dehydrogenase 1
77		"ATP synthase subunit beta, mitochondrial"
78		Dihydropyrimidinase
79		"Short-chain specific acyl-CoA dehydrogenase, mitochondrial"
80		"Glycogen phosphorylase, liver form"
81		Regucalcin
82		"Fumarate hydratase, mitochondrial"
83		"Isovaleryl-CoA dehydrogenase, mitochondrial"
84		UDP-glucuronosyltransferase 1-1
85		Carbonic anhydrase 3
86		"3-ketoacyl-CoA thiolase B, peroxisomal"
87		Peroxiredoxin-6
88		Cytosol aminopeptidase
89		S-adenosylmethionine synthase isoform type-1
90		Transketolase
91		Glycine N-methyltransferase
92		Peroxisomal acyl-coenzyme A oxidase 1
93		"Acetyl-CoA acetyltransferase, mitochondrial"
94		Phosphoglycerate mutase 1
95		Glyceraldehyde-3-phosphate dehydrogenase
96		Alpha-enolase
97		"6-phosphogluconate dehydrogenase, decarboxylating"
98		Selenium-binding protein 2
99		"Acyl-coenzyme A synthetase ACSM1, mitochondrial"
100		"Dimethylglycine dehydrogenase, mitochondrial"
101		Arginase-1
102		Alcohol dehydrogenase class-3
103		"D-beta-hydroxybutyrate dehydrogenase, mitochondrial"
104		UTP--glucose-1-phosphate uridylyltransferase
105		Thiosulfate sulfurtransferase
106		Phosphoglucomutase-1
107		Phosphoglycerate kinase 1
108		Glycine N-acyltransferase
109		"Cytochrome b-c1 complex subunit 1, mitochondrial"
110		Sorbitol dehydrogenase
111		Glyoxylate reductase/hydroxypyruvate reductase
112		"Aspartate aminotransferase, cytoplasmic"
113		"Sarcosine dehydrogenase, mitochondrial"
114		"Medium-chain specific acyl-CoA dehydrogenase, mitochondrial"
115		Triokinase/FMN cyclase
116		Glutathione S-transferase Mu 2
117		Cytochrome P450 2E1
118		Cytochrome c oxidase subunit 2
119		UDP-glucuronosyltransferase 1-9
120		"Ornithine aminotransferase, mitochondrial"
121		"Cytochrome c oxidase subunit 4 isoform 1, mitochondrial"
122		Glutathione S-transferase A4
123		UDP-glucose 6-dehydrogenase
124		4-trimethylaminobutyraldehyde dehydrogenase
125		"Cytochrome b-c1 complex subunit 6, mitochondrial"
126		Dihydropteridine reductase
127		"ATP synthase subunit delta, mitochondrial"
128		"Succinate dehydrogenase [ubiquinone] flavoprotein subunit, mitochondrial"
129		"Glutaryl-CoA dehydrogenase, mitochondrial"
130		Aldehyde dehydrogenase family 3 member A2
131		Catechol O-methyltransferase
132		Bile acyl-CoA synthetase
133		Flavin reductase (NADPH)
134		Macrophage migration inhibitory factor
135		"Succinate-semialdehyde dehydrogenase, mitochondrial"
136		"Cytochrome c1, heme protein, mitochondrial"
137		6-phosphogluconolactonase
138		Cytochrome P450 1A2
139		ATP-citrate synthase
140		Nucleoside diphosphate kinase A
141		"Enoyl-CoA hydratase, mitochondrial"
142		"ATP synthase subunit O, mitochondrial"
143		"Dihydrolipoyl dehydrogenase, mitochondrial"
144		Peroxisomal multifunctional enzyme type 2
145		Farnesyl pyrophosphate synthase
146		"NADH-ubiquinone oxidoreductase 75 kDa subunit, mitochondrial"
147		"3-hydroxyisobutyrate dehydrogenase, mitochondrial"
148		Nicotinate-nucleotide pyrophosphorylase [carboxylating]
149		Thioredoxin domain-containing protein 12
[truncated: 19 more columns]

## Sheet: 12hr KEGG
	Arginine biosynthesis	Metabolic pathways	Biosynthesis of amino acids	Tyrosine metabolism	Drug metabolism - other enzymes	Steroid hormone biosynthesis	Retinol metabolism	Chemical carcinogenesis	Valine, leucine and isoleucine degradation	Tryptophan metabolism	Drug metabolism - cytochrome P450	PPAR signaling pathway	Peroxisome	Fatty acid degradation	Lysine degradation	beta-Alanine metabolism	Propanoate metabolism	Butanoate metabolism	Carbon metabolism	Fatty acid metabolism	Thermogenesis	PI3K-Akt signaling pathway	Hippo signaling pathway	Viral carcinogenesis	Phagosome	Gap junction	Glycolysis / Gluconeogenesis	Ascorbate and aldarate metabolism	Glycine, serine and threonine metabolism	Arginine and proline metabolism	Histidine metabolism	Glycerolipid metabolism	Pyruvate metabolism	Citrate cycle (TCA cycle)	Glyoxylate and dicarboxylate metabolism	2-Oxocarboxylic acid metabolism	Pentose and glucuronate interconversions	Glutathione metabolism	Metabolism of xenobiotics by cytochrome P450	Platinum drug resistance	Pathways in cancer	Hepatocellular carcinoma	Fluid shear stress and atherosclerosis	Oxidative phosphorylation	Alzheimer disease	Parkinson disease	Huntington disease	Protein processing in endoplasmic reticulum	Estrogen signaling pathway
0	"Ornithine carbamoyltransferase, mitochondrial"	"Ornithine carbamoyltransferase, mitochondrial"	"Ornithine carbamoyltransferase, mitochondrial"	Maleylacetoacetate isomerase	Carboxylesterase 1F	Cytochrome P450 2C29	Cytochrome P450 2C29	Cytochrome P450 2C29	Aldehyde oxidase 3	Aldehyde oxidase 3	Aldehyde oxidase 3	Very long-chain acyl-CoA synthetase	Very long-chain acyl-CoA synthetase	"Trifunctional enzyme subunit alpha, mitochondrial"	"Trifunctional enzyme subunit alpha, mitochondrial"	"Trifunctional enzyme subunit alpha, mitochondrial"	"Trifunctional enzyme subunit alpha, mitochondrial"	"Trifunctional enzyme subunit alpha, mitochondrial"	"Trifunctional enzyme subunit alpha, mitochondrial"	"Trifunctional enzyme subunit alpha, mitochondrial"	Long-chain-fatty-acid--CoA ligase 1	14-3-3 protein zeta/delta	14-3-3 protein zeta/delta	14-3-3 protein zeta/delta	Tubulin beta-2A chain	Tubulin beta-2A chain	Alpha-aminoadipic semialdehyde dehydrogenase	Alpha-aminoadipic semialdehyde dehydrogenase	Alpha-aminoadipic semialdehyde dehydrogenase	Alpha-aminoadipic semialdehyde dehydrogenase	Alpha-aminoadipic semialdehyde dehydrogenase	Alpha-aminoadipic semialdehyde dehydrogenase	Alpha-aminoadipic semialdehyde dehydrogenase	"Aconitate hydratase, mitochondrial"	"Aconitate hydratase, mitochondrial"	"Aconitate hydratase, mitochondrial"	Aldo-keto reductase family 1 member A1	Glutathione S-transferase Mu 1	Glutathione S-transferase Mu 1	Glutathione S-transferase Mu 1	Glutathione S-transferase Mu 1	Glutathione S-transferase Mu 1	Glutathione S-transferase Mu 1	"ATP synthase subunit alpha, mitochondrial"	"ATP synthase subunit alpha, mitochondrial"	"ATP synthase subunit alpha, mitochondrial"	"ATP synthase subunit alpha, mitochondrial"	Endoplasmin	Endoplasmin
1	Argininosuccinate synthase	Maleylacetoacetate isomerase	"Aconitate hydratase, mitochondrial"	Aldehyde oxidase 3	Glutathione S-transferase Mu 1	Cytochrome P450 3A11	Aldehyde oxidase 3	Glutathione S-transferase Mu 1	"Trifunctional enzyme subunit alpha, mitochondrial"	"Trifunctional enzyme subunit alpha, mitochondrial"	Glutathione S-transferase Mu 1	Long-chain-fatty-acid--CoA ligase 1	Long-chain-fatty-acid--CoA ligase 1	Long-chain-fatty-acid--CoA ligase 1	Alpha-aminoadipic semialdehyde dehydrogenase	Alpha-aminoadipic semialdehyde dehydrogenase	"Methylmalonate-semialdehyde dehydrogenase [acylating], mitochondrial"	"4-aminobutyrate aminotransferase, mitochondrial"	"Aconitate hydratase, mitochondrial"	Long-chain-fatty-acid--CoA ligase 1	"ATP synthase subunit alpha, mitochondrial"	Endoplasmin	"Actin, cytoplasmic 1"	14-3-3 protein epsilon	"Actin, cytoplasmic 1"	Tubulin beta-4B chain	"Aldehyde dehydrogenase, mitochondrial"	"Aldehyde dehydrogenase, mitochondrial"	Cystathionine gamma-lyase	"Aldehyde dehydrogenase, mitochondrial"	"Aldehyde dehydrogenase, mitochondrial"	"Aldehyde dehydrogenase, mitochondrial"	"Aldehyde dehydrogenase, mitochondrial"	Cytoplasmic aconitate hydratase	Catalase	Cytoplasmic aconitate hydratase	UDP-glucuronosyltransferase 1-1	Glutathione S-transferase A3	Cytochrome P450 2F2	Glutathione S-transferase A3	Endoplasmin	"Actin, cytoplasmic 1"	Endoplasmin	"ATP synthase subunit d, mitochondrial"	"ATP synthase subunit d, mitochondrial"	"ATP synthase subunit d, mitochondrial"	Clathrin heavy chain 1	Protein disulfide-isomerase A3	Heat shock protein HSP 90-alpha
2	Argininosuccinate lyase	Cytochrome P450 2C29	Cystathionine gamma-lyase	"Homogentisate 1,2-dioxygenase"	Glutathione S-transferase A3	Cytochrome P450 2D26	Cytochrome P450 3A11	Glutathione S-transferase A3	Alpha-aminoadipic semialdehyde dehydrogenase	Alpha-aminoadipic semialdehyde dehydrogenase	Glutathione S-transferase A3	Non-specific lipid-transfer protein	Catalase	Alpha-aminoadipic semialdehyde dehydrogenase	"Aldehyde dehydrogenase, mitochondrial"	"Aldehyde dehydrogenase, mitochondrial"	"4-aminobutyrate aminotransferase, mitochondrial"	"Hydroxymethylglutaryl-CoA lyase, mitochondrial"	Catalase	"3-ketoacyl-CoA thiolase, mitochondrial"	"ATP synthase subunit d, mitochondrial"	Heat shock protein HSP 90-alpha	14-3-3 protein epsilon	Staphylococcal nuclease domain-containing protein 1	Tubulin beta-4B chain	Tubulin beta-5 chain	Aldo-keto reductase family 1 member A1	Regucalcin	Betaine--homocysteine S-methyltransferase 1	"Aspartate aminotransferase, mitochondrial"	Formimidoyltransferase-cyclodeaminase	Aldo-keto reductase family 1 member A1	"Malate dehydrogenase, cytoplasmic"	"Succinate--CoA ligase [GDP-forming] subunit beta, mitochondrial"	Cytoplasmic aconitate hydratase	Alanine aminotransferase 1	UTP--glucose-1-phosphate uridylyltransferase	Isocitrate dehydrogenase [NADP] cytoplasmic	Glutathione S-transferase A3	Glutathione S-transferase Mu 3	Glutathione S-transferase A3	Glutathione S-transferase A3	"Actin, cytoplasmic 1"	"ATP synthase subunit beta, mitochondrial"	"ATP synthase subunit beta, mitochondrial"	"ATP synthase subunit beta, mitochondrial"	"ATP synthase subunit d, mitochondrial"	Protein disulfide-isomerase A4	Heat shock cognate 71 kDa protein
3	Alanine aminotransferase 1	Aldehyde oxidase 3	Argininosuccinate synthase	Fumarylacetoacetase	Pyrethroid hydrolase Ces2a	Cytochrome P450 2D9	"Aldehyde dehydrogenase, cytosolic 1"	Cytochrome P450 3A11	"3-ketoacyl-CoA thiolase, mitochondrial"	Indolethylamine N-methyltransferase	Dimethylaniline monooxygenase [N-oxide-forming] 5	"3-ketoacyl-CoA thiolase A, peroxisomal"	Superoxide dismutase [Cu-Zn]	"3-ketoacyl-CoA thiolase, mitochondrial"	"Alpha-aminoadipic semialdehyde synthase, mitochondrial"	"Methylmalonate-semialdehyde dehydrogenase [acylating], mitochondrial"	"Succinate--CoA ligase [GDP-forming] subunit beta, mitochondrial"	"Acetyl-CoA acetyltransferase, cytosolic"	"Methylmalonate-semialdehyde dehydrogenase [acylating], mitochondrial"	"Trifunctional enzyme subunit beta, mitochondrial"	"Actin, cytoplasmic 1"	Heat shock protein HSP 90-beta	14-3-3 protein gamma	14-3-3 protein gamma	Tubulin beta-5 chain	Tubulin alpha-1C chain	Alcohol dehydrogenase 1	UDP-glucuronosyltransferase 1-1	Glycine N-methyltransferase	"Delta-1-pyrroline-5-carboxylate dehydrogenase, mitochondrial"	Histidine ammonia-lyase	Triokinase/FMN cyclase	Lactoylglutathione lyase	"Malate dehydrogenase, cytoplasmic"	"Malate dehydrogenase, cytoplasmic"	Isocitrate dehydrogenase [NADP] cytoplasmic	Sorbitol dehydrogenase	Glutathione peroxidase 1	Alcohol dehydrogenase 1	Microsomal glutathione S-transferase 1	Heat shock protein HSP 90-alpha	Glutathione S-transferase Mu 3	Glutathione S-transferase A3	"Cytochrome b-c1 complex subunit 1, mitochondrial"	Glyceraldehyde-3-phosphate dehydrogenase	Ubiquitin-like modifier-activating enzyme 1	Superoxide dismutase [Cu-Zn]	Heat shock protein HSP 90-alpha	Heat shock protein HSP 90-beta
4	"Aspartate aminotransferase, mitochondrial"	"Trifunctional enzyme subunit alpha, mitochondrial"	Cytoplasmic aconitate hydratase	Alcohol dehydrogenase 1	Glutathione S-transferase Mu 3	UDP-glucuronosyltransferase 1-1	Alcohol dehydrogenase 1	Alcohol dehydrogenase 1	"Aldehyde dehydrogenase, mitochondrial"	"Aldehyde dehydrogenase, mitochondrial"	Alcohol dehydrogenase 1	"Fatty acid-binding protein, liver"	Bifunctional epoxide hydrolase 2	"Aldehyde dehydrogenase, mitochondrial"	"Acetyl-CoA acetyltransferase, cytosolic"	"4-aminobutyrate aminotransferase, mitochondrial"	"Acetyl-CoA acetyltransferase, cytosolic"	Peroxisomal bifunctional enzyme	Cytoplasmic aconitate hydratase	"Very long-chain specific acyl-CoA dehydrogenase, mitochondrial"	"ATP synthase subunit beta, mitochondrial"	14-3-3 protein epsilon	14-3-3 protein beta/alpha	14-3-3 protein beta/alpha	Tubulin alpha-1C chain	Tubulin alpha-1B chain	"Fructose-1,6-bisphosphatase 1"	UDP-glucuronosyltransferase 1-9	Phosphoglycerate mutase 1	Cytosol aminopeptidase	Urocanate hydratase	4-trimethylaminobutyraldehyde dehydrogenase	"Malate dehydrogenase, mitochondrial"	Isocitrate dehydrogenase [NADP] cytoplasmic	"Malate dehydrogenase, mitochondrial"	"Aspartate aminotransferase, mitochondrial"	UDP-glucuronosyltransferase 1-9	Glutathione S-transferase Mu 3	Epoxide hydrolase 1	Glutathione S-transferase P 1	Glutathione S-transferase Mu 3	Microsomal glutathione S-transferase 1	Argininosuccinate synthase	Cytochrome c oxidase subunit 2	"Cytochrome b-c1 complex subunit 1, mitochondrial"	"Cytochrome b-c1 complex subunit 1, mitochondrial"	Glutathione peroxidase 1	Hypoxia up-regulated protein 1	Heat shock 70 kDa protein 1-like
5	"Carbamoyl-phosphate synthase [ammonia], mitochondrial"	Long-chain-fatty-acid--CoA ligase 1	Argininosuccinate lyase	4-hydroxyphenylpyruvate dioxygenase	Nucleoside diphosphate kinase B	Cytochrome P450 2D10	Retinal dehydrogenase 1	Epoxide hydrolase 1	"Methylmalonate-semialdehyde dehydrogenase [acylating], mitochondrial"	Catalase	Glutathione S-transferase Mu 3	Peroxisomal bifunctional enzyme	Non-specific lipid-transfer protein	"Trifunctional enzyme subunit beta, mitochondrial"	Peroxisomal bifunctional enzyme	Peroxisomal bifunctional enzyme	L-lactate dehydrogenase A chain	"Hydroxyacyl-coenzyme A dehydrogenase, mitochondrial"	"Succinate--CoA ligase [GDP-forming] subunit beta, mitochondrial"	Non-specific lipid-transfer protein	"Cytochrome b-c1 complex subunit 1, mitochondrial"	14-3-3 protein gamma			Tubulin alpha-1B chain	Tubulin alpha-4A chain	Triosephosphate isomerase	UDP-glucose 6-dehydrogenase	"Dimethylglycine dehydrogenase, mitochondrial"	Arginase-1	4-trimethylaminobutyraldehyde dehydrogenase	Aldehyde dehydrogenase family 3 member A2	"Acetyl-CoA acetyltransferase, cytosolic"	"Malate dehydrogenase, mitochondrial"	"Acetyl-CoA acetyltransferase, cytosolic"	"Aspartate aminotransferase, cytoplasmic"	UDP-glucose 6-dehydrogenase	Microsomal glutathione S-transferase 1	Glutathione S-transferase Mu 3	Glutathione S-transferase Mu 2	Microsomal glutathione S-transferase 1	Glutathione S-transferase P 1	Heat shock protein HSP 90-alpha	"Cytochrome b-c1 complex subunit 6, mitochondrial"	Cytochrome c oxidase subunit 2	ADP/ATP translocase 2	"ATP synthase subunit beta, mitochondrial"	Protein disulfide-isomerase
6	Glutamine synthetase	Alpha-aminoadipic semialdehyde dehydrogenase	Phenylalanine-4-hydroxylase	"Aspartate aminotransferase, mitochondrial"	Microsomal glutathione S-transferase 1	Cytochrome P450 2E1	UDP-glucuronosyltransferase 1-1	Glutathione S-transferase Mu 3	"4-aminobutyrate aminotransferase, mitochondrial"	"3-hydroxyanthranilate 3,4-dioxygenase"	Microsomal glutathione S-transferase 1	"Hydroxymethylglutaryl-CoA synthase, mitochondrial"	2-hydroxyacyl-CoA lyase 1	"Very long-chain specific acyl-CoA dehydrogenase, mitochondrial"	"Hydroxyacyl-coenzyme A dehydrogenase, mitochondrial"	Dihydropyrimidinase	Peroxisomal bifunctional enzyme	"Hydroxymethylglutaryl-CoA synthase, mitochondrial"	"Malate dehydrogenase, cytoplasmic"	"3-ketoacyl-CoA thiolase A, peroxisomal"	Cytochrome c oxidase subunit 2	14-3-3 protein beta/alpha			Tubulin alpha-4A chain	Tubulin beta-4A chain	Fructose-bisphosphate aldolase B	UDP-glucuronosyltransferase 1-6	Glyoxylate reductase/hydroxypyruvate reductase	"Aspartate aminotransferase, cytoplasmic"	Aldehyde dehydrogenase family 3 member A2		L-lactate dehydrogenase A chain	"Fumarate hydratase, mitochondrial"	Glutamine synthetase		UDP-glucuronosyltransferase 1-6	Glutathione S-transferase P 1	Microsomal glutathione S-transferase 1	Glutathione S-transferase A4	Glutathione S-transferase P 1	Glutathione S-transferase Mu 2	Glutathione S-transferase Mu 3	"ATP synthase subunit delta, mitochondrial"	"Cytochrome b-c1 complex subunit 6, mitochondrial"	Cytochrome c oxidase subunit 2	"Cytochrome b-c1 complex subunit 1, mitochondrial"	Heat shock cognate 71 kDa protein
7	"Glutamate dehydrogenase 1, mitochondrial"	Indolethylamine N-methyltransferase	Alanine aminotransferase 1	Alcohol dehydrogenase class-3	Glutathione S-transferase P 1	UDP-glucuronosyltransferase 1-9	Alcohol dehydrogenase class-3	Microsomal glutathione S-transferase 1	"Trifunctional enzyme subunit beta, mitochondrial"	2-aminomuconic semialdehyde dehydrogenase	Glutathione S-transferase P 1	"3-ketoacyl-CoA thiolase B, peroxisomal"	Isocitrate dehydrogenase [NADP] cytoplasmic	"Enoyl-CoA delta isomerase 1, mitochondrial"	"Acetyl-CoA acetyltransferase, mitochondrial"	"Short-chain specific acyl-CoA dehydrogenase, mitochondrial"	"Short-chain specific acyl-CoA dehydrogenase, mitochondrial"	"Short-chain specific acyl-CoA dehydrogenase, mitochondrial"	Alanine aminotransferase 1	Fatty acid synthase	"Cytochrome b-c1 complex subunit 6, mitochondrial"				Calreticulin	Tubulin alpha-1A chain	L-lactate dehydrogenase A chain	4-trimethylaminobutyraldehyde dehydrogenase	"Sarcosine dehydrogenase, mitochondrial"	"Ornithine aminotransferase, mitochondrial"			"Fumarate hydratase, mitochondrial"	"Succinate dehydrogenase [ubiquinone] flavoprotein subunit, mitochondrial"	"Acetyl-CoA acetyltransferase, mitochondrial"		"Trans-1,2-dihydrobenzene-1,2-diol dehydrogenase"	Cytosol aminopeptidase	Glutathione S-transferase P 1	Glutathione S-transferase P 2	"Fumarate hydratase, mitochondrial"	Glutathione S-transferase A4	Microsomal glutathione S-transferase 1	"Succinate dehydrogenase [ubiquinone] flavoprotein subunit, mitochondrial"	"ATP synthase subunit delta, mitochondrial"	Polyubiquitin-B	ADP/ATP translocase 2	Protein disulfide-isomerase A6
8	Arginase-1	"Aconitate hydratase, mitochondrial"	Isocitrate dehydrogenase [NADP] cytoplasmic	"Aspartate aminotransferase, cytoplasmic"	Dihydropyrimidinase	UDP-glucuronosyltransferase 1-6	UDP-glucuronosyltransferase 1-9	Glutathione S-transferase P 1	"Hydroxymethylglutaryl-CoA lyase, mitochondrial"	"Acetyl-CoA acetyltransferase, cytosolic"	UDP-glucuronosyltransferase 1-1	Peroxisomal acyl-coenzyme A oxidase 1	"Hydroxymethylglutaryl-CoA lyase, mitochondrial"	Alcohol dehydrogenase 1	4-trimethylaminobutyraldehyde dehydrogenase	Peroxisomal acyl-coenzyme A oxidase 1	Peroxisomal acyl-coenzyme A oxidase 1	"Acetyl-CoA acetyltransferase, mitochondrial"	S-formylglutathione hydrolase	"Acetyl-CoA acetyltransferase, cytosolic"	"ATP synthase subunit delta, mitochondrial"				Tubulin beta-4A chain	Tubulin alpha-8 chain	Phosphoglycerate mutase 1	Aldehyde dehydrogenase family 3 member A2	"Dihydrolipoyl dehydrogenase, mitochondrial"	4-trimethylaminobutyraldehyde dehydrogenase			"Acetyl-CoA acetyltransferase, mitochondrial"	"Dihydrolipoyl dehydrogenase, mitochondrial"	Glyoxylate reductase/hydroxypyruvate reductase			"6-phosphogluconate dehydrogenase, decarboxylating"	UDP-glucuronosyltransferase 1-1		Heat shock protein HSP 90-beta	Glutathione S-transferase P 2	Glutathione S-transferase P 1	"Cytochrome c1, heme protein, mitochondrial"	"Succinate dehydrogenase [ubiquinone] flavoprotein subunit, mitochondrial"	"Cytochrome b-c1 complex subunit 6, mitochondrial"	Cytochrome c oxidase subunit 2	Transitional endoplasmic reticulum ATPase
9	"Aspartate aminotransferase, cytoplasmic"	"3-ketoacyl-CoA thiolase, mitochondrial"	Triosephosphate isomerase	Catechol O-methyltransferase	UDP-glucuronosyltransferase 1-1	Catechol O-methyltransferase	UDP-glucuronosyltransferase 1-6	UDP-glucuronosyltransferase 1-1	"3-ketoacyl-CoA thiolase A, peroxisomal"	Peroxisomal bifunctional enzyme	Alcohol dehydrogenase class-3	Acyl-CoA-binding protein	"3-ketoacyl-CoA thiolase A, peroxisomal"	"3-ketoacyl-CoA thiolase A, peroxisomal"	"Glutaryl-CoA dehydrogenase, mitochondrial"	4-trimethylaminobutyraldehyde dehydrogenase	"Acetyl-CoA acetyltransferase, mitochondrial"	"Acyl-coenzyme A synthetase ACSM1, mitochondrial"	Isocitrate dehydrogenase [NADP] cytoplasmic	Peroxisomal bifunctional enzyme	"Succinate dehydrogenase [ubiquinone] flavoprotein subunit, mitochondrial"				Tubulin alpha-1A chain		Glyceraldehyde-3-phosphate dehydrogenase			Aldehyde dehydrogenase family 3 member A2			Glyoxylate reductase/hydroxypyruvate reductase		"Dihydrolipoyl dehydrogenase, mitochondrial"			Glutathione S-transferase Mu 2	Alcohol dehydrogenase class-3		Glutathione S-transferase Mu 2		Heat shock protein HSP 90-beta	"ATP synthase subunit O, mitochondrial"	"Cytochrome c1, heme protein, mitochondrial"	"ATP synthase subunit delta, mitochondrial"	"Cytochrome b-c1 complex subunit 6, mitochondrial"	Heat shock protein HSP 90-beta
10		"Aldehyde dehydrogenase, mitochondrial"	"Aspartate aminotransferase, mitochondrial"	Macrophage migration inhibitory factor	Carboxylesterase 1D	Cytochrome P450 1A2	Cytochrome P450 1A2	Alcohol dehydrogenase class-3	"Acetyl-CoA acetyltransferase, cytosolic"	"Hydroxyacyl-coenzyme A dehydrogenase, mitochondrial"	Glutathione S-transferase Mu 2	"Medium-chain specific acyl-CoA dehydrogenase, mitochondrial"	"Peroxiredoxin-5, mitochondrial"	"Acetyl-CoA acetyltransferase, cytosolic"	Aldehyde dehydrogenase family 3 member A2	Aldehyde dehydrogenase family 3 member A2	"Lipoamide acyltransferase component of branched-chain alpha-keto acid dehydrogenase complex, mitochondrial"	"D-beta-hydroxybutyrate dehydrogenase, mitochondrial"	"Fructose-1,6-bisphosphatase 1"	"Hydroxyacyl-coenzyme A dehydrogenase, mitochondrial"	"Cytochrome c1, heme protein, mitochondrial"				Tubulin alpha-8 chain		Alpha-enolase						4-trimethylaminobutyraldehyde dehydrogenase					Glutathione S-transferase A4	Glutathione S-transferase Mu 2		Glutathione S-transferase A4		Glutathione S-transferase Mu 2		"ATP synthase subunit O, mitochondrial"	"Succinate dehydrogenase [ubiquinone] flavoprotein subunit, mitochondrial"	"ATP synthase subunit delta, mitochondrial"	Endoplasmic reticulum chaperone BiP
11		Aldo-keto reductase family 1 member A1	"Carbamoyl-phosphate synthase [ammonia], mitochondrial"		Glutathione S-transferase Mu 2			Glutathione S-transferase Mu 2	Peroxisomal bifunctional enzyme	"Acetyl-CoA acetyltransferase, mitochondrial"	Cytochrome P450 2E1	Bile acyl-CoA synthetase	Peroxisomal bifunctional enzyme	Peroxisomal bifunctional enzyme	"Dihydrolipoyl dehydrogenase, mitochondrial"		"Dihydrolipoyl dehydrogenase, mitochondrial"	"Succinate-semialdehyde dehydrogenase, mitochondrial"	Triosephosphate isomerase	"Short-chain specific acyl-CoA dehydrogenase, mitochondrial"	"ATP synthase subunit O, mitochondrial"						Alcohol dehydrogenase class-3						Aldehyde dehydrogenase family 3 member A2					Glutathione S-transferase P 2	Cytochrome P450 2E1		Interleukin-12 receptor subunit beta-2		Glutathione S-transferase A4			"Cytochrome c1, heme protein, mitochondrial"	"Succinate dehydrogenase [ubiquinone] flavoprotein subunit, mitochondrial"	Calreticulin
12		Glutathione S-transferase Mu 1	Fructose-bisphosphate aldolase B		Cytochrome P450 2E1			Cytochrome P450 2E1	"Hydroxyacyl-coenzyme A dehydrogenase, mitochondrial"	4-trimethylaminobutyraldehyde dehydrogenase	UDP-glucuronosyltransferase 1-9		"3-ketoacyl-CoA thiolase B, peroxisomal"	"Hydroxyacyl-coenzyme A dehydrogenase, mitochondrial"					"Malate dehydrogenase, mitochondrial"	"3-ketoacyl-CoA thiolase B, peroxisomal"							Phosphoglucomutase-1						"Dihydrolipoyl dehydrogenase, mitochondrial"					Thioredoxin domain-containing protein 12	UDP-glucuronosyltransferase 1-9		Glutathione S-transferase P 2		Glutathione S-transferase P 2			"ATP synthase subunit O, mitochondrial"	"Cytochrome c1, heme protein, mitochondrial"	Heat shock 70 kDa protein 1-like
13		Catalase	Glutamine synthetase		UDP-glucuronosyltransferase 1-9			UDP-glucuronosyltransferase 1-9	"Hydroxymethylglutaryl-CoA synthase, mitochondrial"	"Glutaryl-CoA dehydrogenase, mitochondrial"	Glutathione S-transferase A4		Peroxisomal acyl-coenzyme A oxidase 1	"Short-chain specific acyl-CoA dehydrogenase, mitochondrial"					"Aspartate aminotransferase, mitochondrial"	Peroxisomal acyl-coenzyme A oxidase 1							Phosphoglycerate kinase 1												Glutathione S-transferase A4								"ATP synthase subunit O, mitochondrial"
14		"ATP synthase subunit alpha, mitochondrial"	S-adenosylmethionine synthase isoform type-1		Glutathione S-transferase A4			Glutathione S-transferase A4	"Short-chain specific acyl-CoA dehydrogenase, mitochondrial"	Aldehyde dehydrogenase family 3 member A2	UDP-glucuronosyltransferase 1-6		Peroxiredoxin-1	"3-ketoacyl-CoA thiolase B, peroxisomal"					"Carbamoyl-phosphate synthase [ammonia], mitochondrial"	"Acetyl-CoA acetyltransferase, mitochondrial"							4-trimethylaminobutyraldehyde dehydrogenase												UDP-glucuronosyltransferase 1-6
15		"ATP synthase subunit d, mitochondrial"	Transketolase		UDP-glucuronosyltransferase 1-6			UDP-glucuronosyltransferase 1-6	"3-ketoacyl-CoA thiolase B, peroxisomal"	Cytochrome P450 1A2	Cytochrome P450 1A2		Peroxisomal multifunctional enzyme type 2	Peroxisomal acyl-coenzyme A oxidase 1					Fructose-bisphosphate aldolase B	"Medium-chain specific acyl-CoA dehydrogenase, mitochondrial"							Aldehyde dehydrogenase family 3 member A2												Cytochrome P450 1A2
16		"3-hydroxyanthranilate 3,4-dioxygenase"	Phosphoglycerate mutase 1		Glutathione S-transferase P 2			Cytochrome P450 1A2	"Acetyl-CoA acetyltransferase, mitochondrial"	"Dihydrolipoyl dehydrogenase, mitochondrial"	Glutathione S-transferase P 2			"Acetyl-CoA acetyltransferase, mitochondrial"					"Acetyl-CoA acetyltransferase, cytosolic"	Peroxisomal multifunctional enzyme type 2							"Dihydrolipoyl dehydrogenase, mitochondrial"												Glutathione S-transferase P 2
17		"Homogentisate 1,2-dioxygenase"	Glyceraldehyde-3-phosphate dehydrogenase					Glutathione S-transferase P 2	"Medium-chain specific acyl-CoA dehydrogenase, mitochondrial"					Alcohol dehydrogenase class-3					Peroxisomal bifunctional enzyme																				"Trans-1,2-dihydrobenzene-1,2-diol dehydrogenase"
18		"Methylmalonate-semialdehyde dehydrogenase [acylating], mitochondrial"	Alpha-enolase						4-trimethylaminobutyraldehyde dehydrogenase					"Medium-chain specific acyl-CoA dehydrogenase, mitochondrial"					"Glutamate dehydrogenase 1, mitochondrial"
19		Cystathionine gamma-lyase	Arginase-1						"Lipoamide acyltransferase component of branched-chain alpha-keto acid dehydrogenase complex, mitochondrial"					4-trimethylaminobutyraldehyde dehydrogenase					"Short-chain specific acyl-CoA dehydrogenase, mitochondrial"
20		"Alpha-aminoadipic semialdehyde synthase, mitochondrial"	Phosphoglycerate kinase 1						Aldehyde dehydrogenase family 3 member A2					"Glutaryl-CoA dehydrogenase, mitochondrial"					Regucalcin
21		Cysteine sulfinic acid decarboxylase	"Aspartate aminotransferase, cytoplasmic"						"Dihydrolipoyl dehydrogenase, mitochondrial"					Aldehyde dehydrogenase family 3 member A2					"Fumarate hydratase, mitochondrial"
22		Glutathione S-transferase A3							"3-hydroxyisobutyrate dehydrogenase, mitochondrial"										Transketolase
23		Betaine--homocysteine S-methyltransferase 1																	Peroxisomal acyl-coenzyme A oxidase 1
24		Argininosuccinate synthase																	"Acetyl-CoA acetyltransferase, mitochondrial"
25		Bifunctional epoxide hydrolase 2																	Phosphoglycerate mutase 1
26		"4-aminobutyrate aminotransferase, mitochondrial"																	Glyceraldehyde-3-phosphate dehydrogenase
27		Cytoplasmic aconitate hydratase																	Alpha-enolase
28		"Trifunctional enzyme subunit beta, mitochondrial"																	"6-phosphogluconate dehydrogenase, decarboxylating"
29		"Very long-chain specific acyl-CoA dehydrogenase, mitochondrial"																	Alcohol dehydrogenase class-3
30		"Succinate--CoA ligase [GDP-forming] subunit beta, mitochondrial"																	Phosphoglycerate kinase 1
31		Cytochrome P450 3A11																	"Aspartate aminotransferase, cytoplasmic"
32		Non-specific lipid-transfer protein																	Triokinase/FMN cyclase
33		"Malate dehydrogenase, cytoplasmic"																	"Succinate dehydrogenase [ubiquinone] flavoprotein subunit, mitochondrial"
34		Argininosuccinate lyase																	6-phosphogluconolactonase
35		"Aldehyde dehydrogenase, cytosolic 1"																	"Dihydrolipoyl dehydrogenase, mitochondrial"
36		Fumarylacetoacetase
37		Alcohol dehydrogenase 1
38		Formimidoyltransferase-cyclodeaminase
39		Histidine ammonia-lyase
40		Phenylalanine-4-hydroxylase
41		Urocanate hydratase
42		Lactoylglutathione lyase
43		Adenosine kinase
44		4-hydroxyphenylpyruvate dioxygenase
45		2-aminomuconic semialdehyde dehydrogenase
46		Alanine aminotransferase 1
47		S-formylglutathione hydrolase
48		Isocitrate dehydrogenase [NADP] cytoplasmic
49		"Fructose-1,6-bisphosphatase 1"
50		Triosephosphate isomerase
51		"Malate dehydrogenase, mitochondrial"
52		"C-1-tetrahydrofolate synthase, cytoplasmic"
53		"Aspartate aminotransferase, mitochondrial"
54		Adenosylhomocysteinase
55		"Carbamoyl-phosphate synthase [ammonia], mitochondrial"
56		Fructose-bisphosphate aldolase B
57		Methanethiol oxidase
58		"Hydroxymethylglutaryl-CoA lyase, mitochondrial"
59		"3-ketoacyl-CoA thiolase A, peroxisomal"
60		Glutathione peroxidase 1
61		Glutathione S-transferase Mu 3
62		Fatty acid synthase
63		"Adenylate kinase 2, mitochondrial"
64		"Acetyl-CoA acetyltransferase, cytosolic"
65		Nucleoside diphosphate kinase B
66		Uricase
67		L-lactate dehydrogenase A chain
68		"Delta-1-pyrroline-5-carboxylate dehydrogenase, mitochondrial"
69		Microsomal glutathione S-transferase 1
70		Peroxisomal bifunctional enzyme
71		Glutamine synthetase
72		"Hydroxyacyl-coenzyme A dehydrogenase, mitochondrial"
73		"Hydroxymethylglutaryl-CoA synthase, mitochondrial"
74		"Glutamate dehydrogenase 1, mitochondrial"
75		Retinal dehydrogenase 1
76		"ATP synthase subunit beta, mitochondrial"
77		Dihydropyrimidinase
78		"Short-chain specific acyl-CoA dehydrogenase, mitochondrial"
79		"Glycogen phosphorylase, liver form"
80		Regucalcin
81		"Fumarate hydratase, mitochondrial"
82		UDP-glucuronosyltransferase 1-1
83		Carbonic anhydrase 3
84		"3-ketoacyl-CoA thiolase B, peroxisomal"
85		Peroxiredoxin-6
86		Cytosol aminopeptidase
87		S-adenosylmethionine synthase isoform type-1
88		Transketolase
89		Glycine N-methyltransferase
90		Peroxisomal acyl-coenzyme A oxidase 1
91		"Acetyl-CoA acetyltransferase, mitochondrial"
92		Phosphoglycerate mutase 1
93		Glyceraldehyde-3-phosphate dehydrogenase
94		Alpha-enolase
95		"6-phosphogluconate dehydrogenase, decarboxylating"
96		Selenium-binding protein 2
97		"Acyl-coenzyme A synthetase ACSM1, mitochondrial"
98		"Dimethylglycine dehydrogenase, mitochondrial"
99		Arginase-1
100		Alcohol dehydrogenase class-3
101		"D-beta-hydroxybutyrate dehydrogenase, mitochondrial"
102		UTP--glucose-1-phosphate uridylyltransferase
103		Thiosulfate sulfurtransferase
104		Phosphoglucomutase-1
105		Phosphoglycerate kinase 1
106		Glycine N-acyltransferase
107		"Cytochrome b-c1 complex subunit 1, mitochondrial"
108		Sorbitol dehydrogenase
109		Glyoxylate reductase/hydroxypyruvate reductase
110		"Aspartate aminotransferase, cytoplasmic"
111		"Sarcosine dehydrogenase, mitochondrial"
112		"Medium-chain specific acyl-CoA dehydrogenase, mitochondrial"
113		Triokinase/FMN cyclase
114		Glutathione S-transferase Mu 2
115		Cytochrome P450 2E1
116		Cytochrome c oxidase subunit 2
117		UDP-glucuronosyltransferase 1-9
118		"Ornithine aminotransferase, mitochondrial"
119		Glutathione S-transferase A4
120		UDP-glucose 6-dehydrogenase
121		UDP-glucuronosyltransferase 1-6
122		4-trimethylaminobutyraldehyde dehydrogenase
123		"Cytochrome b-c1 complex subunit 6, mitochondrial"
124		Dihydropteridine reductase
125		"ATP synthase subunit delta, mitochondrial"
126		"Lipoamide acyltransferase component of branched-chain alpha-keto acid dehydrogenase complex, mitochondrial"
127		"Succinate dehydrogenase [ubiquinone] flavoprotein subunit, mitochondrial"
128		"Glutaryl-CoA dehydrogenase, mitochondrial"
129		Aldehyde dehydrogenase family 3 member A2
130		Catechol O-methyltransferase
131		Bile acyl-CoA synthetase
132		Flavin reductase (NADPH)
133		Macrophage migration inhibitory factor
134		"Succinate-semialdehyde dehydrogenase, mitochondrial"
135		"Cytochrome c1, heme protein, mitochondrial"
136		6-phosphogluconolactonase
137		Cytochrome P450 1A2
138		"ATP synthase subunit O, mitochondrial"
139		"Dihydrolipoyl dehydrogenase, mitochondrial"
140		Peroxisomal multifunctional enzyme type 2
141		Farnesyl pyrophosphate synthase
142		"3-hydroxyisobutyrate dehydrogenase, mitochondrial"
143		Nicotinate-nucleotide pyrophosphorylase [carboxylating]
144		"Trans-1,2-dihydrobenzene-1,2-diol dehydrogenase"
145		Thioredoxin domain-containing protein 12
146		NAD-dependent protein deacetylase sirtuin-3
[truncated: 19 more columns]

## Sheet: 24hr KEGG
	Arginine biosynthesis	Metabolic pathways	Biosynthesis of amino acids	Tyrosine metabolism	Drug metabolism - other enzymes	Steroid hormone biosynthesis	Retinol metabolism	Chemical carcinogenesis	Valine, leucine and isoleucine degradation	Tryptophan metabolism	Drug metabolism - cytochrome P450	PPAR signaling pathway	Peroxisome	Fatty acid elongation	Fatty acid degradation	Lysine degradation	beta-Alanine metabolism	Propanoate metabolism	Butanoate metabolism	Carbon metabolism	Fatty acid metabolism	Thermogenesis	PI3K-Akt signaling pathway	Hippo signaling pathway	Viral carcinogenesis	Phagosome	Gap junction	Glycolysis / Gluconeogenesis	Ascorbate and aldarate metabolism	Glycine, serine and threonine metabolism	Arginine and proline metabolism	Histidine metabolism	Glycerolipid metabolism	Pyruvate metabolism	Citrate cycle (TCA cycle)	Glyoxylate and dicarboxylate metabolism	2-Oxocarboxylic acid metabolism	Pentose and glucuronate interconversions	Glutathione metabolism	Metabolism of xenobiotics by cytochrome P450	Platinum drug resistance	Pathways in cancer	Hepatocellular carcinoma	Fluid shear stress and atherosclerosis	Longevity regulating pathway - multiple species	Oxidative phosphorylation	Alzheimer disease	Parkinson disease	Huntington disease
0	"Ornithine carbamoyltransferase, mitochondrial"	"Ornithine carbamoyltransferase, mitochondrial"	"Ornithine carbamoyltransferase, mitochondrial"	Maleylacetoacetate isomerase	Carboxylesterase 1F	Cytochrome P450 2C29	Cytochrome P450 2C29	Cytochrome P450 2C29	Aldehyde oxidase 3	Aldehyde oxidase 3	Aldehyde oxidase 3	Very long-chain acyl-CoA synthetase	Very long-chain acyl-CoA synthetase	"Trifunctional enzyme subunit alpha, mitochondrial"	"Trifunctional enzyme subunit alpha, mitochondrial"	"Trifunctional enzyme subunit alpha, mitochondrial"	"Trifunctional enzyme subunit alpha, mitochondrial"	"Trifunctional enzyme subunit alpha, mitochondrial"	"Trifunctional enzyme subunit alpha, mitochondrial"	"Trifunctional enzyme subunit alpha, mitochondrial"	"Trifunctional enzyme subunit alpha, mitochondrial"	Long-chain-fatty-acid--CoA ligase 1	14-3-3 protein zeta/delta	14-3-3 protein zeta/delta	14-3-3 protein zeta/delta	Tubulin beta-2A chain	Tubulin beta-2A chain	Alpha-aminoadipic semialdehyde dehydrogenase	Alpha-aminoadipic semialdehyde dehydrogenase	Alpha-aminoadipic semialdehyde dehydrogenase	Alpha-aminoadipic semialdehyde dehydrogenase	Alpha-aminoadipic semialdehyde dehydrogenase	Alpha-aminoadipic semialdehyde dehydrogenase	Alpha-aminoadipic semialdehyde dehydrogenase	"Aconitate hydratase, mitochondrial"	"Aconitate hydratase, mitochondrial"	"Aconitate hydratase, mitochondrial"	Aldo-keto reductase family 1 member A1	Glutathione S-transferase Mu 1	Glutathione S-transferase Mu 1	Glutathione S-transferase Mu 1	Glutathione S-transferase Mu 1	Glutathione S-transferase Mu 1	Glutathione S-transferase Mu 1	Catalase	"ATP synthase subunit alpha, mitochondrial"	"ATP synthase subunit alpha, mitochondrial"	"ATP synthase subunit alpha, mitochondrial"	"ATP synthase subunit alpha, mitochondrial"
1	Argininosuccinate synthase	Maleylacetoacetate isomerase	"Aconitate hydratase, mitochondrial"	Aldehyde oxidase 3	Glutathione S-transferase Mu 1	Cytochrome P450 3A11	Aldehyde oxidase 3	Glutathione S-transferase Mu 1	"Trifunctional enzyme subunit alpha, mitochondrial"	"Trifunctional enzyme subunit alpha, mitochondrial"	Glutathione S-transferase Mu 1	Long-chain-fatty-acid--CoA ligase 1	Long-chain-fatty-acid--CoA ligase 1	"3-ketoacyl-CoA thiolase, mitochondrial"	Long-chain-fatty-acid--CoA ligase 1	Alpha-aminoadipic semialdehyde dehydrogenase	Alpha-aminoadipic semialdehyde dehydrogenase	"Methylmalonate-semialdehyde dehydrogenase [acylating], mitochondrial"	"4-aminobutyrate aminotransferase, mitochondrial"	"Aconitate hydratase, mitochondrial"	Long-chain-fatty-acid--CoA ligase 1	"ATP synthase subunit alpha, mitochondrial"	Endoplasmin	"Actin, cytoplasmic 1"	14-3-3 protein epsilon	"Actin, cytoplasmic 1"	Tubulin beta-4B chain	"Aldehyde dehydrogenase, mitochondrial"	"Aldehyde dehydrogenase, mitochondrial"	Cystathionine gamma-lyase	"Aldehyde dehydrogenase, mitochondrial"	"Aldehyde dehydrogenase, mitochondrial"	"Aldehyde dehydrogenase, mitochondrial"	"Aldehyde dehydrogenase, mitochondrial"	Cytoplasmic aconitate hydratase	Catalase	Cytoplasmic aconitate hydratase	UDP-glucuronosyltransferase 1-1	Glutathione S-transferase A3	Cytochrome P450 2F2	Glutathione S-transferase A3	Endoplasmin	"Actin, cytoplasmic 1"	Endoplasmin	Superoxide dismutase [Cu-Zn]	"ATP synthase subunit d, mitochondrial"	"ATP synthase subunit d, mitochondrial"	"ATP synthase subunit d, mitochondrial"	Clathrin heavy chain 1
2	Argininosuccinate lyase	Cytochrome P450 2C29	Cystathionine gamma-lyase	"Homogentisate 1,2-dioxygenase"	Glutathione S-transferase A3	Cytochrome P450 2D26	Cytochrome P450 2A12	Glutathione S-transferase A3	Alpha-aminoadipic semialdehyde dehydrogenase	Alpha-aminoadipic semialdehyde dehydrogenase	Glutathione S-transferase A3	Non-specific lipid-transfer protein	Catalase	"Trifunctional enzyme subunit beta, mitochondrial"	Alpha-aminoadipic semialdehyde dehydrogenase	"Aldehyde dehydrogenase, mitochondrial"	"Aldehyde dehydrogenase, mitochondrial"	"4-aminobutyrate aminotransferase, mitochondrial"	"Hydroxymethylglutaryl-CoA lyase, mitochondrial"	Catalase	"3-ketoacyl-CoA thiolase, mitochondrial"	"ATP synthase subunit d, mitochondrial"	Heat shock protein HSP 90-alpha	14-3-3 protein epsilon	Staphylococcal nuclease domain-containing protein 1	Tubulin beta-4B chain	Tubulin beta-5 chain	Aldo-keto reductase family 1 member A1	Regucalcin	Betaine--homocysteine S-methyltransferase 1	"Aspartate aminotransferase, mitochondrial"	Formimidoyltransferase-cyclodeaminase	Aldo-keto reductase family 1 member A1	"Malate dehydrogenase, cytoplasmic"	"Succinate--CoA ligase [GDP-forming] subunit beta, mitochondrial"	Cytoplasmic aconitate hydratase	Alanine aminotransferase 1	UTP--glucose-1-phosphate uridylyltransferase	Isocitrate dehydrogenase [NADP] cytoplasmic	Glutathione S-transferase A3	Glutathione S-transferase Mu 3	Glutathione S-transferase A3	Glutathione S-transferase A3	"Actin, cytoplasmic 1"	Heat shock cognate 71 kDa protein	"ATP synthase subunit beta, mitochondrial"	"ATP synthase subunit beta, mitochondrial"	"ATP synthase subunit beta, mitochondrial"	"ATP synthase subunit d, mitochondrial"
3	Alanine aminotransferase 1	Aldehyde oxidase 3	Argininosuccinate synthase	Fumarylacetoacetase	Pyrethroid hydrolase Ces2a	Cytochrome P450 2D9	Cytochrome P450 3A11	Cytochrome P450 3A11	"3-ketoacyl-CoA thiolase, mitochondrial"	Indolethylamine N-methyltransferase	Dimethylaniline monooxygenase [N-oxide-forming] 5	"3-ketoacyl-CoA thiolase A, peroxisomal"	Superoxide dismutase [Cu-Zn]	"Hydroxyacyl-coenzyme A dehydrogenase, mitochondrial"	"3-ketoacyl-CoA thiolase, mitochondrial"	"Alpha-aminoadipic semialdehyde synthase, mitochondrial"	"Methylmalonate-semialdehyde dehydrogenase [acylating], mitochondrial"	"Succinate--CoA ligase [GDP-forming] subunit beta, mitochondrial"	"Acetyl-CoA acetyltransferase, cytosolic"	"Methylmalonate-semialdehyde dehydrogenase [acylating], mitochondrial"	"Trifunctional enzyme subunit beta, mitochondrial"	"Actin, cytoplasmic 1"	Heat shock protein HSP 90-beta	14-3-3 protein gamma	14-3-3 protein gamma	Tubulin beta-5 chain	Tubulin alpha-1C chain	Glucose-6-phosphate isomerase	UDP-glucuronosyltransferase 1-1	Glycine N-methyltransferase	"Delta-1-pyrroline-5-carboxylate dehydrogenase, mitochondrial"	Histidine ammonia-lyase	Triokinase/FMN cyclase	Lactoylglutathione lyase	"Malate dehydrogenase, cytoplasmic"	"Malate dehydrogenase, cytoplasmic"	Isocitrate dehydrogenase [NADP] cytoplasmic	Sorbitol dehydrogenase	Glutathione peroxidase 1	Alcohol dehydrogenase 1	Microsomal glutathione S-transferase 1	Heat shock protein HSP 90-alpha	Glutathione S-transferase Mu 3	Glutathione S-transferase A3	"Superoxide dismutase [Mn], mitochondrial"	"Cytochrome b-c1 complex subunit 1, mitochondrial"	Glyceraldehyde-3-phosphate dehydrogenase	Ubiquitin-like modifier-activating enzyme 1	Superoxide dismutase [Cu-Zn]
4	"Aspartate aminotransferase, mitochondrial"	"Trifunctional enzyme subunit alpha, mitochondrial"	Cytoplasmic aconitate hydratase	Alcohol dehydrogenase 1	Glutathione S-transferase Mu 3	UDP-glucuronosyltransferase 1-1	"Aldehyde dehydrogenase, cytosolic 1"	Alcohol dehydrogenase 1	"Aldehyde dehydrogenase, mitochondrial"	"Aldehyde dehydrogenase, mitochondrial"	Alcohol dehydrogenase 1	"Fatty acid-binding protein, liver"	Bifunctional epoxide hydrolase 2	"Enoyl-CoA hydratase, mitochondrial"	"Aldehyde dehydrogenase, mitochondrial"	"Acetyl-CoA acetyltransferase, cytosolic"	"4-aminobutyrate aminotransferase, mitochondrial"	"Acetyl-CoA acetyltransferase, cytosolic"	Peroxisomal bifunctional enzyme	Glucose-6-phosphate isomerase	"Very long-chain specific acyl-CoA dehydrogenase, mitochondrial"	"ATP synthase subunit beta, mitochondrial"	14-3-3 protein epsilon	14-3-3 protein beta/alpha	14-3-3 protein beta/alpha	Tubulin alpha-1C chain	Tubulin alpha-1B chain	Alcohol dehydrogenase 1	UDP-glucuronosyltransferase 1-9	Phosphoglycerate mutase 1	Cytosol aminopeptidase	Urocanate hydratase	4-trimethylaminobutyraldehyde dehydrogenase	"Malate dehydrogenase, mitochondrial"	Isocitrate dehydrogenase [NADP] cytoplasmic	"Malate dehydrogenase, mitochondrial"	"Aspartate aminotransferase, mitochondrial"	UDP-glucuronosyltransferase 1-9	Glutathione S-transferase Mu 3	Epoxide hydrolase 1	Glutathione S-transferase P 1	Glutathione S-transferase Mu 3	Microsomal glutathione S-transferase 1	Argininosuccinate synthase	Heat shock 70 kDa protein 1-like	Cytochrome c oxidase subunit 2	"Cytochrome b-c1 complex subunit 1, mitochondrial"	"Cytochrome b-c1 complex subunit 1, mitochondrial"	Glutathione peroxidase 1
5	"Carbamoyl-phosphate synthase [ammonia], mitochondrial"	Long-chain-fatty-acid--CoA ligase 1	Argininosuccinate lyase	4-hydroxyphenylpyruvate dioxygenase	Nucleoside diphosphate kinase B	Cytochrome P450 2D10	Alcohol dehydrogenase 1	Epoxide hydrolase 1	"Methylmalonate-semialdehyde dehydrogenase [acylating], mitochondrial"	Catalase	Glutathione S-transferase Mu 3	Peroxisomal bifunctional enzyme	Non-specific lipid-transfer protein		"Trifunctional enzyme subunit beta, mitochondrial"	Peroxisomal bifunctional enzyme	Peroxisomal bifunctional enzyme	L-lactate dehydrogenase A chain	"Hydroxyacyl-coenzyme A dehydrogenase, mitochondrial"	Cytoplasmic aconitate hydratase	Non-specific lipid-transfer protein	"Cytochrome b-c1 complex subunit 1, mitochondrial"	14-3-3 protein gamma			Tubulin alpha-1B chain	Tubulin alpha-4A chain	"Fructose-1,6-bisphosphatase 1"	UDP-glucose 6-dehydrogenase	"Dimethylglycine dehydrogenase, mitochondrial"	Arginase-1	4-trimethylaminobutyraldehyde dehydrogenase	Aldehyde dehydrogenase family 3 member A2	"Acetyl-CoA acetyltransferase, cytosolic"	"Malate dehydrogenase, mitochondrial"	"Acetyl-CoA acetyltransferase, cytosolic"	"Aspartate aminotransferase, cytoplasmic"	UDP-glucose 6-dehydrogenase	Microsomal glutathione S-transferase 1	Glutathione S-transferase Mu 3	Glutathione S-transferase Mu 2	Microsomal glutathione S-transferase 1	Glutathione S-transferase P 1	Heat shock protein HSP 90-alpha		"Cytochrome b-c1 complex subunit 2, mitochondrial"	Cytochrome c oxidase subunit 2	ADP/ATP translocase 2	"ATP synthase subunit beta, mitochondrial"
6	Glutamine synthetase	Alpha-aminoadipic semialdehyde dehydrogenase	Phenylalanine-4-hydroxylase	"Aspartate aminotransferase, mitochondrial"	Microsomal glutathione S-transferase 1	Cytochrome P450 2E1	Retinal dehydrogenase 1	Glutathione S-transferase Mu 3	"4-aminobutyrate aminotransferase, mitochondrial"	"3-hydroxyanthranilate 3,4-dioxygenase"	Microsomal glutathione S-transferase 1	"Hydroxymethylglutaryl-CoA synthase, mitochondrial"	2-hydroxyacyl-CoA lyase 1		"Very long-chain specific acyl-CoA dehydrogenase, mitochondrial"	"Hydroxyacyl-coenzyme A dehydrogenase, mitochondrial"	Dihydropyrimidinase	Peroxisomal bifunctional enzyme	"Hydroxymethylglutaryl-CoA synthase, mitochondrial"	"Succinate--CoA ligase [GDP-forming] subunit beta, mitochondrial"	"3-ketoacyl-CoA thiolase A, peroxisomal"	Cytochrome c oxidase subunit 2	14-3-3 protein beta/alpha			Tubulin alpha-4A chain	Tubulin beta-4A chain	Triosephosphate isomerase	UDP-glucuronosyltransferase 1-6	Glyoxylate reductase/hydroxypyruvate reductase	"Aspartate aminotransferase, cytoplasmic"	Aldehyde dehydrogenase family 3 member A2		L-lactate dehydrogenase A chain	"Fumarate hydratase, mitochondrial"	Glutamine synthetase		UDP-glucuronosyltransferase 1-6	Glutathione S-transferase P 1	Microsomal glutathione S-transferase 1	Glutathione S-transferase A4	Glutathione S-transferase P 1	Glutathione S-transferase Mu 2	Glutathione S-transferase Mu 3		"Cytochrome b-c1 complex subunit 6, mitochondrial"	"Cytochrome b-c1 complex subunit 2, mitochondrial"	Cytochrome c oxidase subunit 2	"Cytochrome b-c1 complex subunit 1, mitochondrial"
7	"Glutamate dehydrogenase 1, mitochondrial"	Indolethylamine N-methyltransferase	Alanine aminotransferase 1	Alcohol dehydrogenase class-3	Glutathione S-transferase P 1	UDP-glucuronosyltransferase 1-9	UDP-glucuronosyltransferase 1-1	Microsomal glutathione S-transferase 1	"Trifunctional enzyme subunit beta, mitochondrial"	2-aminomuconic semialdehyde dehydrogenase	Glutathione S-transferase P 1	"3-ketoacyl-CoA thiolase B, peroxisomal"	Isocitrate dehydrogenase [NADP] cytoplasmic		"Enoyl-CoA delta isomerase 1, mitochondrial"	"Acetyl-CoA acetyltransferase, mitochondrial"	"Short-chain specific acyl-CoA dehydrogenase, mitochondrial"	"Short-chain specific acyl-CoA dehydrogenase, mitochondrial"	"Short-chain specific acyl-CoA dehydrogenase, mitochondrial"	"Malate dehydrogenase, cytoplasmic"	Fatty acid synthase	"Cytochrome b-c1 complex subunit 2, mitochondrial"				Calreticulin	Tubulin alpha-1A chain	Fructose-bisphosphate aldolase B	4-trimethylaminobutyraldehyde dehydrogenase	"Sarcosine dehydrogenase, mitochondrial"	"Ornithine aminotransferase, mitochondrial"			"Fumarate hydratase, mitochondrial"	"Succinate dehydrogenase [ubiquinone] flavoprotein subunit, mitochondrial"	"Acetyl-CoA acetyltransferase, mitochondrial"		"Trans-1,2-dihydrobenzene-1,2-diol dehydrogenase"	Cytosol aminopeptidase	Glutathione S-transferase P 1	Glutathione S-transferase P 2	"Fumarate hydratase, mitochondrial"	Glutathione S-transferase A4	Microsomal glutathione S-transferase 1		"ATP synthase F(0) complex subunit B1, mitochondrial"	"Cytochrome b-c1 complex subunit 6, mitochondrial"	Polyubiquitin-B	ADP/ATP translocase 2
8	Arginase-1	"Aconitate hydratase, mitochondrial"	Isocitrate dehydrogenase [NADP] cytoplasmic	"Aspartate aminotransferase, cytoplasmic"	Dihydropyrimidinase	UDP-glucuronosyltransferase 1-6	Alcohol dehydrogenase class-3	Glutathione S-transferase P 1	"Hydroxymethylglutaryl-CoA lyase, mitochondrial"	"Acetyl-CoA acetyltransferase, cytosolic"	UDP-glucuronosyltransferase 1-1	Peroxisomal acyl-coenzyme A oxidase 1	"Hydroxymethylglutaryl-CoA lyase, mitochondrial"		Alcohol dehydrogenase 1	4-trimethylaminobutyraldehyde dehydrogenase	Peroxisomal acyl-coenzyme A oxidase 1	Peroxisomal acyl-coenzyme A oxidase 1	"Acetyl-CoA acetyltransferase, mitochondrial"	Alanine aminotransferase 1	"Acetyl-CoA acetyltransferase, cytosolic"	"Cytochrome b-c1 complex subunit 6, mitochondrial"				Tubulin beta-4A chain	Tubulin alpha-8 chain	L-lactate dehydrogenase A chain	Aldehyde dehydrogenase family 3 member A2	"Dihydrolipoyl dehydrogenase, mitochondrial"	4-trimethylaminobutyraldehyde dehydrogenase			"Acetyl-CoA acetyltransferase, mitochondrial"	"Dihydrolipoyl dehydrogenase, mitochondrial"	Glyoxylate reductase/hydroxypyruvate reductase			"6-phosphogluconate dehydrogenase, decarboxylating"	UDP-glucuronosyltransferase 1-1		Heat shock protein HSP 90-beta	Glutathione S-transferase P 2	Glutathione S-transferase P 1		"ATP synthase subunit delta, mitochondrial"	"ATP synthase F(0) complex subunit B1, mitochondrial"	"Cytochrome b-c1 complex subunit 2, mitochondrial"	Cytochrome c oxidase subunit 2
9	"Aspartate aminotransferase, cytoplasmic"	"3-ketoacyl-CoA thiolase, mitochondrial"	Triosephosphate isomerase	Catechol O-methyltransferase	UDP-glucuronosyltransferase 1-1	Catechol O-methyltransferase	UDP-glucuronosyltransferase 1-9	UDP-glucuronosyltransferase 1-1	"3-ketoacyl-CoA thiolase A, peroxisomal"	Peroxisomal bifunctional enzyme	Alcohol dehydrogenase class-3	Acyl-CoA-binding protein	"3-ketoacyl-CoA thiolase A, peroxisomal"		"3-ketoacyl-CoA thiolase A, peroxisomal"	"Glutaryl-CoA dehydrogenase, mitochondrial"	4-trimethylaminobutyraldehyde dehydrogenase	"Acetyl-CoA acetyltransferase, mitochondrial"	"Acyl-coenzyme A synthetase ACSM1, mitochondrial"	S-formylglutathione hydrolase	Peroxisomal bifunctional enzyme	"ATP synthase F(0) complex subunit B1, mitochondrial"				Tubulin alpha-1A chain		Phosphoglycerate mutase 1			Aldehyde dehydrogenase family 3 member A2			Glyoxylate reductase/hydroxypyruvate reductase		"Dihydrolipoyl dehydrogenase, mitochondrial"			Glutathione S-transferase Mu 2	Alcohol dehydrogenase class-3		Glutathione S-transferase Mu 2		Heat shock protein HSP 90-beta		"Succinate dehydrogenase [ubiquinone] flavoprotein subunit, mitochondrial"	"ATP synthase subunit delta, mitochondrial"	"Cytochrome b-c1 complex subunit 6, mitochondrial"	"Cytochrome b-c1 complex subunit 2, mitochondrial"
10		"Aldehyde dehydrogenase, mitochondrial"	"Aspartate aminotransferase, mitochondrial"	Macrophage migration inhibitory factor	Carboxylesterase 1D	Cytochrome P450 1A2	UDP-glucuronosyltransferase 1-6	Alcohol dehydrogenase class-3	"Acetyl-CoA acetyltransferase, cytosolic"	"Hydroxyacyl-coenzyme A dehydrogenase, mitochondrial"	Glutathione S-transferase Mu 2	"Medium-chain specific acyl-CoA dehydrogenase, mitochondrial"	"Peroxiredoxin-5, mitochondrial"		"Acetyl-CoA acetyltransferase, cytosolic"	Aldehyde dehydrogenase family 3 member A2	Aldehyde dehydrogenase family 3 member A2	"Lipoamide acyltransferase component of branched-chain alpha-keto acid dehydrogenase complex, mitochondrial"	"D-beta-hydroxybutyrate dehydrogenase, mitochondrial"	Isocitrate dehydrogenase [NADP] cytoplasmic	"Hydroxyacyl-coenzyme A dehydrogenase, mitochondrial"	"ATP synthase subunit delta, mitochondrial"				Tubulin alpha-8 chain		Glyceraldehyde-3-phosphate dehydrogenase						4-trimethylaminobutyraldehyde dehydrogenase					Glutathione S-transferase A4	Glutathione S-transferase Mu 2		Glutathione S-transferase A4		Glutathione S-transferase Mu 2		"NADH dehydrogenase [ubiquinone] 1 alpha subcomplex subunit 9, mitochondrial"	"Succinate dehydrogenase [ubiquinone] flavoprotein subunit, mitochondrial"	"ATP synthase F(0) complex subunit B1, mitochondrial"	"Cytochrome b-c1 complex subunit 6, mitochondrial"
11		Aldo-keto reductase family 1 member A1	"Carbamoyl-phosphate synthase [ammonia], mitochondrial"		Glutathione S-transferase Mu 2		Cytochrome P450 1A2	Glutathione S-transferase Mu 2	Peroxisomal bifunctional enzyme	"Acetyl-CoA acetyltransferase, mitochondrial"	Cytochrome P450 2E1	Bile acyl-CoA synthetase	Peroxisomal bifunctional enzyme		Peroxisomal bifunctional enzyme	"Enoyl-CoA hydratase, mitochondrial"	"Enoyl-CoA hydratase, mitochondrial"	"Enoyl-CoA hydratase, mitochondrial"	"Succinate-semialdehyde dehydrogenase, mitochondrial"	"Fructose-1,6-bisphosphatase 1"	"Short-chain specific acyl-CoA dehydrogenase, mitochondrial"	"Succinate dehydrogenase [ubiquinone] flavoprotein subunit, mitochondrial"						Alpha-enolase						Aldehyde dehydrogenase family 3 member A2					Glutathione S-transferase P 2	Cytochrome P450 2E1		Interleukin-12 receptor subunit beta-2		Glutathione S-transferase A4		"ATP synthase subunit O, mitochondrial"	"NADH dehydrogenase [ubiquinone] 1 alpha subcomplex subunit 9, mitochondrial"	"ATP synthase subunit delta, mitochondrial"	"ATP synthase F(0) complex subunit B1, mitochondrial"
12		Glutathione S-transferase Mu 1	Fructose-bisphosphate aldolase B		Cytochrome P450 2E1			Cytochrome P450 2E1	"Hydroxyacyl-coenzyme A dehydrogenase, mitochondrial"	4-trimethylaminobutyraldehyde dehydrogenase	UDP-glucuronosyltransferase 1-9		"3-ketoacyl-CoA thiolase B, peroxisomal"		"Hydroxyacyl-coenzyme A dehydrogenase, mitochondrial"	"Dihydrolipoyl dehydrogenase, mitochondrial"		"Dihydrolipoyl dehydrogenase, mitochondrial"	"Enoyl-CoA hydratase, mitochondrial"	Triosephosphate isomerase	"3-ketoacyl-CoA thiolase B, peroxisomal"	"NADH dehydrogenase [ubiquinone] 1 alpha subcomplex subunit 9, mitochondrial"						Alcohol dehydrogenase class-3						"Dihydrolipoyl dehydrogenase, mitochondrial"					Thioredoxin domain-containing protein 12	UDP-glucuronosyltransferase 1-9		Glutathione S-transferase P 2		Glutathione S-transferase P 2			"ATP synthase subunit O, mitochondrial"	"Succinate dehydrogenase [ubiquinone] flavoprotein subunit, mitochondrial"	"ATP synthase subunit delta, mitochondrial"
13		Catalase	Glutamine synthetase		UDP-glucuronosyltransferase 1-9			UDP-glucuronosyltransferase 1-9	"Hydroxymethylglutaryl-CoA synthase, mitochondrial"	"Glutaryl-CoA dehydrogenase, mitochondrial"	Glutathione S-transferase A4		Peroxisomal acyl-coenzyme A oxidase 1		"Short-chain specific acyl-CoA dehydrogenase, mitochondrial"					"Malate dehydrogenase, mitochondrial"	Peroxisomal acyl-coenzyme A oxidase 1	"ATP synthase subunit O, mitochondrial"						Phosphoglucomutase-1												Glutathione S-transferase A4								Protein/nucleic acid deglycase DJ-1	"Succinate dehydrogenase [ubiquinone] flavoprotein subunit, mitochondrial"
14		"ATP synthase subunit alpha, mitochondrial"	S-adenosylmethionine synthase isoform type-1		Glutathione S-transferase A4			Glutathione S-transferase A4	"Short-chain specific acyl-CoA dehydrogenase, mitochondrial"	Aldehyde dehydrogenase family 3 member A2	UDP-glucuronosyltransferase 1-6		Peroxiredoxin-1		"3-ketoacyl-CoA thiolase B, peroxisomal"					"Aspartate aminotransferase, mitochondrial"	"Acetyl-CoA acetyltransferase, mitochondrial"							Phosphoglycerate kinase 1												UDP-glucuronosyltransferase 1-6								"NADH dehydrogenase [ubiquinone] 1 alpha subcomplex subunit 9, mitochondrial"	"Superoxide dismutase [Mn], mitochondrial"
15		"ATP synthase subunit d, mitochondrial"	Transketolase		UDP-glucuronosyltransferase 1-6			UDP-glucuronosyltransferase 1-6	"Isovaleryl-CoA dehydrogenase, mitochondrial"	Cytochrome P450 1A2	Cytochrome P450 1A2		"Superoxide dismutase [Mn], mitochondrial"		Peroxisomal acyl-coenzyme A oxidase 1					"Carbamoyl-phosphate synthase [ammonia], mitochondrial"	"Medium-chain specific acyl-CoA dehydrogenase, mitochondrial"							4-trimethylaminobutyraldehyde dehydrogenase												Cytochrome P450 1A2								"ATP synthase subunit O, mitochondrial"	"NADH dehydrogenase [ubiquinone] 1 alpha subcomplex subunit 9, mitochondrial"
16		"3-hydroxyanthranilate 3,4-dioxygenase"	Phosphoglycerate mutase 1		Glutathione S-transferase P 2			Cytochrome P450 1A2	"3-ketoacyl-CoA thiolase B, peroxisomal"	"Enoyl-CoA hydratase, mitochondrial"	Glutathione S-transferase P 2		Peroxisomal multifunctional enzyme type 2		"Acetyl-CoA acetyltransferase, mitochondrial"					Fructose-bisphosphate aldolase B	"Enoyl-CoA hydratase, mitochondrial"							Aldehyde dehydrogenase family 3 member A2												Glutathione S-transferase P 2									"ATP synthase subunit O, mitochondrial"
17		"Homogentisate 1,2-dioxygenase"	Glyceraldehyde-3-phosphate dehydrogenase					Glutathione S-transferase P 2	"Acetyl-CoA acetyltransferase, mitochondrial"	"Dihydrolipoyl dehydrogenase, mitochondrial"					Alcohol dehydrogenase class-3					"Acetyl-CoA acetyltransferase, cytosolic"	Peroxisomal multifunctional enzyme type 2							"Dihydrolipoyl dehydrogenase, mitochondrial"												"Trans-1,2-dihydrobenzene-1,2-diol dehydrogenase"
18		"Methylmalonate-semialdehyde dehydrogenase [acylating], mitochondrial"	Alpha-enolase						"Medium-chain specific acyl-CoA dehydrogenase, mitochondrial"						"Medium-chain specific acyl-CoA dehydrogenase, mitochondrial"					Peroxisomal bifunctional enzyme
19		Cystathionine gamma-lyase	Arginase-1						4-trimethylaminobutyraldehyde dehydrogenase						4-trimethylaminobutyraldehyde dehydrogenase					"Glutamate dehydrogenase 1, mitochondrial"
20		"Alpha-aminoadipic semialdehyde synthase, mitochondrial"	Phosphoglycerate kinase 1						"Lipoamide acyltransferase component of branched-chain alpha-keto acid dehydrogenase complex, mitochondrial"						"Glutaryl-CoA dehydrogenase, mitochondrial"					"Short-chain specific acyl-CoA dehydrogenase, mitochondrial"
21		Cysteine sulfinic acid decarboxylase	"Aspartate aminotransferase, cytoplasmic"						Aldehyde dehydrogenase family 3 member A2						Aldehyde dehydrogenase family 3 member A2					Regucalcin
22		Cytochrome P450 2A12							"Enoyl-CoA hydratase, mitochondrial"						"Enoyl-CoA hydratase, mitochondrial"					"Fumarate hydratase, mitochondrial"
23		Glutathione S-transferase A3							"Dihydrolipoyl dehydrogenase, mitochondrial"											Transketolase
24		Glucose-6-phosphate isomerase							"3-hydroxyisobutyrate dehydrogenase, mitochondrial"											Peroxisomal acyl-coenzyme A oxidase 1
25		Betaine--homocysteine S-methyltransferase 1																		"Acetyl-CoA acetyltransferase, mitochondrial"
26		Argininosuccinate synthase																		Phosphoglycerate mutase 1
27		Bifunctional epoxide hydrolase 2																		Glyceraldehyde-3-phosphate dehydrogenase
28		"4-aminobutyrate aminotransferase, mitochondrial"																		Alpha-enolase
29		Cytoplasmic aconitate hydratase																		"6-phosphogluconate dehydrogenase, decarboxylating"
30		"Trifunctional enzyme subunit beta, mitochondrial"																		Alcohol dehydrogenase class-3
31		"Very long-chain specific acyl-CoA dehydrogenase, mitochondrial"																		Phosphoglycerate kinase 1
32		"Succinate--CoA ligase [GDP-forming] subunit beta, mitochondrial"																		"Aspartate aminotransferase, cytoplasmic"
33		Cytochrome P450 3A11																		Triokinase/FMN cyclase
34		Non-specific lipid-transfer protein																		"Succinate dehydrogenase [ubiquinone] flavoprotein subunit, mitochondrial"
35		"Malate dehydrogenase, cytoplasmic"																		6-phosphogluconolactonase
36		Argininosuccinate lyase																		"Enoyl-CoA hydratase, mitochondrial"
37		"Aldehyde dehydrogenase, cytosolic 1"																		"Dihydrolipoyl dehydrogenase, mitochondrial"
38		Fumarylacetoacetase
39		Alcohol dehydrogenase 1
40		Formimidoyltransferase-cyclodeaminase
41		Histidine ammonia-lyase
42		Phenylalanine-4-hydroxylase
43		Urocanate hydratase
44		Lactoylglutathione lyase
45		Adenosine kinase
46		4-hydroxyphenylpyruvate dioxygenase
47		2-aminomuconic semialdehyde dehydrogenase
48		Alanine aminotransferase 1
49		S-formylglutathione hydrolase
50		Isocitrate dehydrogenase [NADP] cytoplasmic
51		"Fructose-1,6-bisphosphatase 1"
52		Triosephosphate isomerase
53		"Malate dehydrogenase, mitochondrial"
54		"C-1-tetrahydrofolate synthase, cytoplasmic"
55		"Aspartate aminotransferase, mitochondrial"
56		Adenosylhomocysteinase
57		"Carbamoyl-phosphate synthase [ammonia], mitochondrial"
58		Fructose-bisphosphate aldolase B
59		Methanethiol oxidase
60		"Hydroxymethylglutaryl-CoA lyase, mitochondrial"
61		"3-ketoacyl-CoA thiolase A, peroxisomal"
62		Glutathione peroxidase 1
63		Glutathione S-transferase Mu 3
64		Fatty acid synthase
65		"Adenylate kinase 2, mitochondrial"
66		"Acetyl-CoA acetyltransferase, cytosolic"
67		Nucleoside diphosphate kinase B
68		Uricase
69		L-lactate dehydrogenase A chain
70		"Delta-1-pyrroline-5-carboxylate dehydrogenase, mitochondrial"
71		Microsomal glutathione S-transferase 1
72		Peroxisomal bifunctional enzyme
73		Glutamine synthetase
74		"Hydroxyacyl-coenzyme A dehydrogenase, mitochondrial"
75		"Hydroxymethylglutaryl-CoA synthase, mitochondrial"
76		"Glutamate dehydrogenase 1, mitochondrial"
77		Retinal dehydrogenase 1
78		"ATP synthase subunit beta, mitochondrial"
79		Dihydropyrimidinase
80		"Short-chain specific acyl-CoA dehydrogenase, mitochondrial"
81		"Glycogen phosphorylase, liver form"
82		Regucalcin
83		"Fumarate hydratase, mitochondrial"
84		"Isovaleryl-CoA dehydrogenase, mitochondrial"
85		UDP-glucuronosyltransferase 1-1
86		Carbonic anhydrase 3
87		"3-ketoacyl-CoA thiolase B, peroxisomal"
88		Peroxiredoxin-6
89		Cytosol aminopeptidase
90		S-adenosylmethionine synthase isoform type-1
91		Transketolase
92		Glycine N-methyltransferase
93		Peroxisomal acyl-coenzyme A oxidase 1
94		"Acetyl-CoA acetyltransferase, mitochondrial"
95		Phosphoglycerate mutase 1
96		Glyceraldehyde-3-phosphate dehydrogenase
97		Alpha-enolase
98		"6-phosphogluconate dehydrogenase, decarboxylating"
99		Selenium-binding protein 2
100		"Acyl-coenzyme A synthetase ACSM1, mitochondrial"
101		"Dimethylglycine dehydrogenase, mitochondrial"
102		Arginase-1
103		Alcohol dehydrogenase class-3
104		"D-beta-hydroxybutyrate dehydrogenase, mitochondrial"
105		UTP--glucose-1-phosphate uridylyltransferase
106		Thiosulfate sulfurtransferase
107		Phosphoglucomutase-1
108		Phosphoglycerate kinase 1
109		Glycine N-acyltransferase
110		"Cytochrome b-c1 complex subunit 1, mitochondrial"
111		Sorbitol dehydrogenase
112		Glyoxylate reductase/hydroxypyruvate reductase
113		"Aspartate aminotransferase, cytoplasmic"
114		"Sarcosine dehydrogenase, mitochondrial"
115		"Medium-chain specific acyl-CoA dehydrogenase, mitochondrial"
116		Triokinase/FMN cyclase
117		Glutathione S-transferase Mu 2
118		Cytochrome P450 2E1
119		Cytochrome c oxidase subunit 2
120		UDP-glucuronosyltransferase 1-9
121		"Ornithine aminotransferase, mitochondrial"
122		Glutathione S-transferase A4
123		UDP-glucose 6-dehydrogenase
124		UDP-glucuronosyltransferase 1-6
125		4-trimethylaminobutyraldehyde dehydrogenase
126		"Cytochrome b-c1 complex subunit 2, mitochondrial"
127		"Cytochrome b-c1 complex subunit 6, mitochondrial"
128		"ATP synthase F(0) complex subunit B1, mitochondrial"
129		Dihydropteridine reductase
130		"ATP synthase subunit delta, mitochondrial"
131		"Lipoamide acyltransferase component of branched-chain alpha-keto acid dehydrogenase complex, mitochondrial"
132		"Succinate dehydrogenase [ubiquinone] flavoprotein subunit, mitochondrial"
133		"Glutaryl-CoA dehydrogenase, mitochondrial"
134		Aldehyde dehydrogenase family 3 member A2
135		Catechol O-methyltransferase
136		Bile acyl-CoA synthetase
137		Flavin reductase (NADPH)
138		Macrophage migration inhibitory factor
139		"Succinate-semialdehyde dehydrogenase, mitochondrial"
140		6-phosphogluconolactonase
141		Cytochrome P450 1A2
142		"NADH dehydrogenase [ubiquinone] 1 alpha subcomplex subunit 9, mitochondrial"
143		"Enoyl-CoA hydratase, mitochondrial"
144		"ATP synthase subunit O, mitochondrial"
145		"Dihydrolipoyl dehydrogenase, mitochondrial"
146		Peroxisomal multifunctional enzyme type 2
147		Farnesyl pyrophosphate synthase
148		"3-hydroxyisobutyrate dehydrogenase, mitochondrial"
149		Nicotinate-nucleotide pyrophosphorylase [carboxylating]
150		"Trans-1,2-dihydrobenzene-1,2-diol dehydrogenase"
151		Thioredoxin domain-containing protein 12
152		NAD-dependent protein deacetylase sirtuin-3
[truncated: 22 more columns]

## Sheet: 48hr KEGG
	Arginine biosynthesis	Metabolic pathways	Biosynthesis of amino acids	Tyrosine metabolism	Drug metabolism - other enzymes	Steroid hormone biosynthesis	Retinol metabolism	Chemical carcinogenesis	Valine, leucine and isoleucine degradation	Tryptophan metabolism	Drug metabolism - cytochrome P450	PPAR signaling pathway	Peroxisome	Fatty acid elongation	Fatty acid degradation	Lysine degradation	beta-Alanine metabolism	Propanoate metabolism	Butanoate metabolism	Carbon metabolism	Fatty acid metabolism	Thermogenesis	PI3K-Akt signaling pathway	Hippo signaling pathway	Viral carcinogenesis	Phagosome	Gap junction	Glycolysis / Gluconeogenesis	Ascorbate and aldarate metabolism	Glycine, serine and threonine metabolism	Arginine and proline metabolism	Histidine metabolism	Glycerolipid metabolism	Pyruvate metabolism	Citrate cycle (TCA cycle)	Glyoxylate and dicarboxylate metabolism	2-Oxocarboxylic acid metabolism	Pentose and glucuronate interconversions	Glutathione metabolism	Metabolism of xenobiotics by cytochrome P450	Platinum drug resistance	Pathways in cancer	Hepatocellular carcinoma	Fluid shear stress and atherosclerosis	Longevity regulating pathway - multiple species	Oxidative phosphorylation	Alzheimer disease	Parkinson disease	Huntington disease
0	"Ornithine carbamoyltransferase, mitochondrial"	"Ornithine carbamoyltransferase, mitochondrial"	"Ornithine carbamoyltransferase, mitochondrial"	Maleylacetoacetate isomerase	Carboxylesterase 1F	Cytochrome P450 2C29	Cytochrome P450 2C29	Cytochrome P450 2C29	Aldehyde oxidase 3	Aldehyde oxidase 3	Aldehyde oxidase 3	Very long-chain acyl-CoA synthetase	Very long-chain acyl-CoA synthetase	"Trifunctional enzyme subunit alpha, mitochondrial"	"Trifunctional enzyme subunit alpha, mitochondrial"	"Trifunctional enzyme subunit alpha, mitochondrial"	"Trifunctional enzyme subunit alpha, mitochondrial"	"Trifunctional enzyme subunit alpha, mitochondrial"	"Trifunctional enzyme subunit alpha, mitochondrial"	"Trifunctional enzyme subunit alpha, mitochondrial"	"Trifunctional enzyme subunit alpha, mitochondrial"	Long-chain-fatty-acid--CoA ligase 1	14-3-3 protein zeta/delta	14-3-3 protein zeta/delta	14-3-3 protein zeta/delta	Tubulin beta-2A chain	Tubulin beta-2A chain	Alpha-aminoadipic semialdehyde dehydrogenase	Alpha-aminoadipic semialdehyde dehydrogenase	Alpha-aminoadipic semialdehyde dehydrogenase	Alpha-aminoadipic semialdehyde dehydrogenase	Alpha-aminoadipic semialdehyde dehydrogenase	Alpha-aminoadipic semialdehyde dehydrogenase	Alpha-aminoadipic semialdehyde dehydrogenase	"Aconitate hydratase, mitochondrial"	"Aconitate hydratase, mitochondrial"	"Aconitate hydratase, mitochondrial"	Aldo-keto reductase family 1 member A1	Glutathione S-transferase Mu 1	Glutathione S-transferase Mu 1	Glutathione S-transferase Mu 1	Glutathione S-transferase Mu 1	Glutathione S-transferase Mu 1	Glutathione S-transferase Mu 1	Catalase	"ATP synthase subunit alpha, mitochondrial"	"ATP synthase subunit alpha, mitochondrial"	"ATP synthase subunit alpha, mitochondrial"	"ATP synthase subunit alpha, mitochondrial"
1	Argininosuccinate synthase	Maleylacetoacetate isomerase	"Aconitate hydratase, mitochondrial"	Aldehyde oxidase 3	Glutathione S-transferase Mu 1	Cytochrome P450 3A11	Aldehyde oxidase 3	Glutathione S-transferase Mu 1	"Trifunctional enzyme subunit alpha, mitochondrial"	"Trifunctional enzyme subunit alpha, mitochondrial"	Glutathione S-transferase Mu 1	Long-chain-fatty-acid--CoA ligase 1	Long-chain-fatty-acid--CoA ligase 1	"3-ketoacyl-CoA thiolase, mitochondrial"	Long-chain-fatty-acid--CoA ligase 1	Alpha-aminoadipic semialdehyde dehydrogenase	Alpha-aminoadipic semialdehyde dehydrogenase	"Methylmalonate-semialdehyde dehydrogenase [acylating], mitochondrial"	"4-aminobutyrate aminotransferase, mitochondrial"	"Aconitate hydratase, mitochondrial"	Long-chain-fatty-acid--CoA ligase 1	"ATP synthase subunit alpha, mitochondrial"	Endoplasmin	"Actin, cytoplasmic 1"	14-3-3 protein epsilon	"Actin, cytoplasmic 1"	Tubulin beta-4B chain	"Aldehyde dehydrogenase, mitochondrial"	"Aldehyde dehydrogenase, mitochondrial"	Cystathionine gamma-lyase	"Aldehyde dehydrogenase, mitochondrial"	"Aldehyde dehydrogenase, mitochondrial"	"Aldehyde dehydrogenase, mitochondrial"	"Aldehyde dehydrogenase, mitochondrial"	Cytoplasmic aconitate hydratase	Catalase	Cytoplasmic aconitate hydratase	UDP-glucuronosyltransferase 1-1	Glutathione S-transferase A3	Cytochrome P450 2F2	Glutathione S-transferase A3	Endoplasmin	"Actin, cytoplasmic 1"	Endoplasmin	Superoxide dismutase [Cu-Zn]	"ATP synthase subunit d, mitochondrial"	"ATP synthase subunit d, mitochondrial"	"ATP synthase subunit d, mitochondrial"	Clathrin heavy chain 1
2	Argininosuccinate lyase	Cytochrome P450 2C29	Cystathionine gamma-lyase	"Homogentisate 1,2-dioxygenase"	Glutathione S-transferase A3	Cytochrome P450 2D26	Cytochrome P450 3A11	Glutathione S-transferase A3	Alpha-aminoadipic semialdehyde dehydrogenase	Alpha-aminoadipic semialdehyde dehydrogenase	Glutathione S-transferase A3	Non-specific lipid-transfer protein	Catalase	"Trifunctional enzyme subunit beta, mitochondrial"	Alpha-aminoadipic semialdehyde dehydrogenase	"Aldehyde dehydrogenase, mitochondrial"	"Aldehyde dehydrogenase, mitochondrial"	"4-aminobutyrate aminotransferase, mitochondrial"	"Hydroxymethylglutaryl-CoA lyase, mitochondrial"	Catalase	"3-ketoacyl-CoA thiolase, mitochondrial"	"ATP synthase subunit d, mitochondrial"	Heat shock protein HSP 90-alpha	14-3-3 protein epsilon	Staphylococcal nuclease domain-containing protein 1	Tubulin beta-4B chain	Tubulin beta-5 chain	Aldo-keto reductase family 1 member A1	Regucalcin	Betaine--homocysteine S-methyltransferase 1	"Aspartate aminotransferase, mitochondrial"	Formimidoyltransferase-cyclodeaminase	Aldo-keto reductase family 1 member A1	"Malate dehydrogenase, cytoplasmic"	"Succinate--CoA ligase [GDP-forming] subunit beta, mitochondrial"	Cytoplasmic aconitate hydratase	Alanine aminotransferase 1	UTP--glucose-1-phosphate uridylyltransferase	Isocitrate dehydrogenase [NADP] cytoplasmic	Glutathione S-transferase A3	Glutathione S-transferase Mu 3	Glutathione S-transferase A3	Glutathione S-transferase A3	"Actin, cytoplasmic 1"	Heat shock cognate 71 kDa protein	"ATP synthase subunit beta, mitochondrial"	"ATP synthase subunit beta, mitochondrial"	"ATP synthase subunit beta, mitochondrial"	"ATP synthase subunit d, mitochondrial"
3	Alanine aminotransferase 1	Aldehyde oxidase 3	Argininosuccinate synthase	Fumarylacetoacetase	Pyrethroid hydrolase Ces2a	Cytochrome P450 2D9	"Aldehyde dehydrogenase, cytosolic 1"	Cytochrome P450 3A11	"3-ketoacyl-CoA thiolase, mitochondrial"	Indolethylamine N-methyltransferase	Dimethylaniline monooxygenase [N-oxide-forming] 5	"3-ketoacyl-CoA thiolase A, peroxisomal"	Superoxide dismutase [Cu-Zn]	"Hydroxyacyl-coenzyme A dehydrogenase, mitochondrial"	"3-ketoacyl-CoA thiolase, mitochondrial"	"Alpha-aminoadipic semialdehyde synthase, mitochondrial"	"Methylmalonate-semialdehyde dehydrogenase [acylating], mitochondrial"	"Succinate--CoA ligase [GDP-forming] subunit beta, mitochondrial"	"Acetyl-CoA acetyltransferase, cytosolic"	"Methylmalonate-semialdehyde dehydrogenase [acylating], mitochondrial"	"Trifunctional enzyme subunit beta, mitochondrial"	"Actin, cytoplasmic 1"	Heat shock protein HSP 90-beta	14-3-3 protein gamma	14-3-3 protein gamma	Tubulin beta-5 chain	Tubulin alpha-1C chain	Glucose-6-phosphate isomerase	UDP-glucuronosyltransferase 1-1	Glycine N-methyltransferase	"Delta-1-pyrroline-5-carboxylate dehydrogenase, mitochondrial"	Histidine ammonia-lyase	Triokinase/FMN cyclase	Lactoylglutathione lyase	"Malate dehydrogenase, cytoplasmic"	"Malate dehydrogenase, cytoplasmic"	Isocitrate dehydrogenase [NADP] cytoplasmic	Sorbitol dehydrogenase	Glutathione peroxidase 1	Alcohol dehydrogenase 1	Microsomal glutathione S-transferase 1	Heat shock protein HSP 90-alpha	Glutathione S-transferase Mu 3	Glutathione S-transferase A3	"Superoxide dismutase [Mn], mitochondrial"	"Cytochrome b-c1 complex subunit 1, mitochondrial"	Glyceraldehyde-3-phosphate dehydrogenase	Ubiquitin-like modifier-activating enzyme 1	Superoxide dismutase [Cu-Zn]
4	"Aspartate aminotransferase, mitochondrial"	"Trifunctional enzyme subunit alpha, mitochondrial"	Cytoplasmic aconitate hydratase	Alcohol dehydrogenase 1	Glutathione S-transferase Mu 3	UDP-glucuronosyltransferase 1-1	Alcohol dehydrogenase 1	Alcohol dehydrogenase 1	"Aldehyde dehydrogenase, mitochondrial"	"Aldehyde dehydrogenase, mitochondrial"	Alcohol dehydrogenase 1	"Fatty acid-binding protein, liver"	Bifunctional epoxide hydrolase 2	"Enoyl-CoA hydratase, mitochondrial"	"Aldehyde dehydrogenase, mitochondrial"	"Acetyl-CoA acetyltransferase, cytosolic"	"4-aminobutyrate aminotransferase, mitochondrial"	"Acetyl-CoA acetyltransferase, cytosolic"	Peroxisomal bifunctional enzyme	Glucose-6-phosphate isomerase	"Very long-chain specific acyl-CoA dehydrogenase, mitochondrial"	"ATP synthase subunit beta, mitochondrial"	14-3-3 protein epsilon	14-3-3 protein beta/alpha	14-3-3 protein beta/alpha	Tubulin alpha-1C chain	Tubulin alpha-1B chain	Alcohol dehydrogenase 1	UDP-glucuronosyltransferase 1-9	Phosphoglycerate mutase 1	Cytosol aminopeptidase	Urocanate hydratase	4-trimethylaminobutyraldehyde dehydrogenase	"Malate dehydrogenase, mitochondrial"	Isocitrate dehydrogenase [NADP] cytoplasmic	"Malate dehydrogenase, mitochondrial"	"Aspartate aminotransferase, mitochondrial"	UDP-glucuronosyltransferase 1-9	Glutathione S-transferase Mu 3	Epoxide hydrolase 1	Glutathione S-transferase P 1	Glutathione S-transferase Mu 3	Microsomal glutathione S-transferase 1	Argininosuccinate synthase	Heat shock 70 kDa protein 1-like	Cytochrome c oxidase subunit 2	"Cytochrome b-c1 complex subunit 1, mitochondrial"	"Cytochrome b-c1 complex subunit 1, mitochondrial"	Glutathione peroxidase 1
5	"Carbamoyl-phosphate synthase [ammonia], mitochondrial"	Long-chain-fatty-acid--CoA ligase 1	Argininosuccinate lyase	4-hydroxyphenylpyruvate dioxygenase	Nucleoside diphosphate kinase B	Cytochrome P450 2D10	Retinal dehydrogenase 1	Epoxide hydrolase 1	"Methylmalonate-semialdehyde dehydrogenase [acylating], mitochondrial"	Catalase	Glutathione S-transferase Mu 3	Peroxisomal bifunctional enzyme	Non-specific lipid-transfer protein		"Trifunctional enzyme subunit beta, mitochondrial"	Peroxisomal bifunctional enzyme	Peroxisomal bifunctional enzyme	L-lactate dehydrogenase A chain	"Hydroxyacyl-coenzyme A dehydrogenase, mitochondrial"	Cytoplasmic aconitate hydratase	Non-specific lipid-transfer protein	"Cytochrome b-c1 complex subunit 1, mitochondrial"	14-3-3 protein gamma			Tubulin alpha-1B chain	Tubulin alpha-4A chain	"Fructose-1,6-bisphosphatase 1"	UDP-glucose 6-dehydrogenase	"Dimethylglycine dehydrogenase, mitochondrial"	Arginase-1	4-trimethylaminobutyraldehyde dehydrogenase	Aldehyde dehydrogenase family 3 member A2	"Acetyl-CoA acetyltransferase, cytosolic"	"Malate dehydrogenase, mitochondrial"	"Acetyl-CoA acetyltransferase, cytosolic"	"Aspartate aminotransferase, cytoplasmic"	UDP-glucose 6-dehydrogenase	Microsomal glutathione S-transferase 1	Glutathione S-transferase Mu 3	Glutathione S-transferase Mu 2	Microsomal glutathione S-transferase 1	Glutathione S-transferase P 1	Heat shock protein HSP 90-alpha		"Cytochrome c oxidase subunit 4 isoform 1, mitochondrial"	Cytochrome c oxidase subunit 2	ADP/ATP translocase 2	"ATP synthase subunit beta, mitochondrial"
6	Glutamine synthetase	Alpha-aminoadipic semialdehyde dehydrogenase	Phenylalanine-4-hydroxylase	"Aspartate aminotransferase, mitochondrial"	Microsomal glutathione S-transferase 1	Cytochrome P450 2E1	UDP-glucuronosyltransferase 1-1	Glutathione S-transferase Mu 3	"4-aminobutyrate aminotransferase, mitochondrial"	"3-hydroxyanthranilate 3,4-dioxygenase"	Microsomal glutathione S-transferase 1	"Hydroxymethylglutaryl-CoA synthase, mitochondrial"	2-hydroxyacyl-CoA lyase 1		"Very long-chain specific acyl-CoA dehydrogenase, mitochondrial"	"Hydroxyacyl-coenzyme A dehydrogenase, mitochondrial"	Dihydropyrimidinase	Peroxisomal bifunctional enzyme	"Hydroxymethylglutaryl-CoA synthase, mitochondrial"	"Succinate--CoA ligase [GDP-forming] subunit beta, mitochondrial"	"3-ketoacyl-CoA thiolase A, peroxisomal"	Cytochrome c oxidase subunit 2	14-3-3 protein beta/alpha			Tubulin alpha-4A chain	Tubulin beta-4A chain	Triosephosphate isomerase	4-trimethylaminobutyraldehyde dehydrogenase	Glyoxylate reductase/hydroxypyruvate reductase	"Aspartate aminotransferase, cytoplasmic"	Aldehyde dehydrogenase family 3 member A2		L-lactate dehydrogenase A chain	"Fumarate hydratase, mitochondrial"	Glutamine synthetase		"Trans-1,2-dihydrobenzene-1,2-diol dehydrogenase"	Glutathione S-transferase P 1	Microsomal glutathione S-transferase 1	Glutathione S-transferase A4	Glutathione S-transferase P 1	Glutathione S-transferase Mu 2	Glutathione S-transferase Mu 3		"Cytochrome b-c1 complex subunit 6, mitochondrial"	"Cytochrome c oxidase subunit 4 isoform 1, mitochondrial"	Cytochrome c oxidase subunit 2	"Cytochrome b-c1 complex subunit 1, mitochondrial"
7	"Glutamate dehydrogenase 1, mitochondrial"	Indolethylamine N-methyltransferase	Alanine aminotransferase 1	Alcohol dehydrogenase class-3	Glutathione S-transferase P 1	UDP-glucuronosyltransferase 1-9	Alcohol dehydrogenase class-3	Microsomal glutathione S-transferase 1	"Trifunctional enzyme subunit beta, mitochondrial"	2-aminomuconic semialdehyde dehydrogenase	Glutathione S-transferase P 1	"3-ketoacyl-CoA thiolase B, peroxisomal"	Isocitrate dehydrogenase [NADP] cytoplasmic		"Enoyl-CoA delta isomerase 1, mitochondrial"	"Acetyl-CoA acetyltransferase, mitochondrial"	"Short-chain specific acyl-CoA dehydrogenase, mitochondrial"	"Short-chain specific acyl-CoA dehydrogenase, mitochondrial"	"Short-chain specific acyl-CoA dehydrogenase, mitochondrial"	"Malate dehydrogenase, cytoplasmic"	Fatty acid synthase	"Cytochrome c oxidase subunit 4 isoform 1, mitochondrial"				Calreticulin	Tubulin alpha-1A chain	Fructose-bisphosphate aldolase B	Aldehyde dehydrogenase family 3 member A2	"Sarcosine dehydrogenase, mitochondrial"	"Ornithine aminotransferase, mitochondrial"	Probable imidazolonepropionase		"Fumarate hydratase, mitochondrial"	"Succinate dehydrogenase [ubiquinone] flavoprotein subunit, mitochondrial"	"Acetyl-CoA acetyltransferase, mitochondrial"			Cytosol aminopeptidase	Glutathione S-transferase P 1	Glutathione S-transferase A1	"Fumarate hydratase, mitochondrial"	Glutathione S-transferase A4	Microsomal glutathione S-transferase 1		"ATP synthase F(0) complex subunit B1, mitochondrial"	"Cytochrome b-c1 complex subunit 6, mitochondrial"	Polyubiquitin-B	ADP/ATP translocase 2
8	Arginase-1	"Aconitate hydratase, mitochondrial"	Isocitrate dehydrogenase [NADP] cytoplasmic	"Aspartate aminotransferase, cytoplasmic"	Dihydropyrimidinase	Catechol O-methyltransferase	UDP-glucuronosyltransferase 1-9	Glutathione S-transferase P 1	"Hydroxymethylglutaryl-CoA lyase, mitochondrial"	"Acetyl-CoA acetyltransferase, cytosolic"	UDP-glucuronosyltransferase 1-1	Peroxisomal acyl-coenzyme A oxidase 1	"Hydroxymethylglutaryl-CoA lyase, mitochondrial"		Alcohol dehydrogenase 1	4-trimethylaminobutyraldehyde dehydrogenase	Peroxisomal acyl-coenzyme A oxidase 1	Peroxisomal acyl-coenzyme A oxidase 1	"Acetyl-CoA acetyltransferase, mitochondrial"	Alanine aminotransferase 1	"Acetyl-CoA acetyltransferase, cytosolic"	"Cytochrome b-c1 complex subunit 6, mitochondrial"				Tubulin beta-4A chain		L-lactate dehydrogenase A chain		"Dihydrolipoyl dehydrogenase, mitochondrial"	4-trimethylaminobutyraldehyde dehydrogenase			"Acetyl-CoA acetyltransferase, mitochondrial"	ATP-citrate synthase	Glyoxylate reductase/hydroxypyruvate reductase			"6-phosphogluconate dehydrogenase, decarboxylating"	UDP-glucuronosyltransferase 1-1	Glutathione S-transferase P 2	Heat shock protein HSP 90-beta	Glutathione S-transferase A1	Glutathione S-transferase P 1		"ATP synthase subunit delta, mitochondrial"	"ATP synthase F(0) complex subunit B1, mitochondrial"	"Cytochrome c oxidase subunit 4 isoform 1, mitochondrial"	Cytochrome c oxidase subunit 2
9	"Aspartate aminotransferase, cytoplasmic"	"3-ketoacyl-CoA thiolase, mitochondrial"	Triosephosphate isomerase	Catechol O-methyltransferase	UDP-glucuronosyltransferase 1-1			UDP-glucuronosyltransferase 1-1	"3-ketoacyl-CoA thiolase A, peroxisomal"	Peroxisomal bifunctional enzyme	Alcohol dehydrogenase class-3	Acyl-CoA-binding protein	"3-ketoacyl-CoA thiolase A, peroxisomal"		"3-ketoacyl-CoA thiolase A, peroxisomal"	"Glutaryl-CoA dehydrogenase, mitochondrial"	4-trimethylaminobutyraldehyde dehydrogenase	"Acetyl-CoA acetyltransferase, mitochondrial"	"Acyl-coenzyme A synthetase ACSM1, mitochondrial"	S-formylglutathione hydrolase	Peroxisomal bifunctional enzyme	"ATP synthase F(0) complex subunit B1, mitochondrial"				Tubulin alpha-1A chain		Phosphoglycerate mutase 1			Aldehyde dehydrogenase family 3 member A2			Glyoxylate reductase/hydroxypyruvate reductase	"Dihydrolipoyl dehydrogenase, mitochondrial"	"Dihydrolipoyl dehydrogenase, mitochondrial"			Glutathione S-transferase Mu 2	Alcohol dehydrogenase class-3		Glutathione S-transferase Mu 2	Glutathione S-transferase P 2	Heat shock protein HSP 90-beta		"Succinate dehydrogenase [ubiquinone] flavoprotein subunit, mitochondrial"	"ATP synthase subunit delta, mitochondrial"	"Cytochrome b-c1 complex subunit 6, mitochondrial"	"Cytochrome c oxidase subunit 4 isoform 1, mitochondrial"
10		"Aldehyde dehydrogenase, mitochondrial"	"Aspartate aminotransferase, mitochondrial"	Macrophage migration inhibitory factor	Carboxylesterase 1D			Alcohol dehydrogenase class-3	"Acetyl-CoA acetyltransferase, cytosolic"	"Hydroxyacyl-coenzyme A dehydrogenase, mitochondrial"	Glutathione S-transferase Mu 2	"Medium-chain specific acyl-CoA dehydrogenase, mitochondrial"	"Peroxiredoxin-5, mitochondrial"		"Acetyl-CoA acetyltransferase, cytosolic"	Aldehyde dehydrogenase family 3 member A2	Aldehyde dehydrogenase family 3 member A2	"Lipoamide acyltransferase component of branched-chain alpha-keto acid dehydrogenase complex, mitochondrial"	"D-beta-hydroxybutyrate dehydrogenase, mitochondrial"	Isocitrate dehydrogenase [NADP] cytoplasmic	"Hydroxyacyl-coenzyme A dehydrogenase, mitochondrial"	"ATP synthase subunit delta, mitochondrial"						Glyceraldehyde-3-phosphate dehydrogenase						4-trimethylaminobutyraldehyde dehydrogenase					Glutathione S-transferase A4	Glutathione S-transferase Mu 2		Glutathione S-transferase A4		Glutathione S-transferase Mu 2		"Cytochrome c1, heme protein, mitochondrial"	"Succinate dehydrogenase [ubiquinone] flavoprotein subunit, mitochondrial"	"ATP synthase F(0) complex subunit B1, mitochondrial"	"Cytochrome b-c1 complex subunit 6, mitochondrial"
11		Aldo-keto reductase family 1 member A1	"Carbamoyl-phosphate synthase [ammonia], mitochondrial"		Glutathione S-transferase Mu 2			Glutathione S-transferase Mu 2	Peroxisomal bifunctional enzyme	"Acetyl-CoA acetyltransferase, mitochondrial"	Cytochrome P450 2E1	Bile acyl-CoA synthetase	Peroxisomal bifunctional enzyme		Peroxisomal bifunctional enzyme	"Enoyl-CoA hydratase, mitochondrial"	"Enoyl-CoA hydratase, mitochondrial"	"Enoyl-CoA hydratase, mitochondrial"	"Succinate-semialdehyde dehydrogenase, mitochondrial"	"Fructose-1,6-bisphosphatase 1"	"Short-chain specific acyl-CoA dehydrogenase, mitochondrial"	"Succinate dehydrogenase [ubiquinone] flavoprotein subunit, mitochondrial"						Alpha-enolase						Aldehyde dehydrogenase family 3 member A2					Glutathione S-transferase A1	Cytochrome P450 2E1		Glutathione S-transferase A1		Glutathione S-transferase A4		"NADH dehydrogenase [ubiquinone] 1 alpha subcomplex subunit 9, mitochondrial"	"Cytochrome c1, heme protein, mitochondrial"	"ATP synthase subunit delta, mitochondrial"	"ATP synthase F(0) complex subunit B1, mitochondrial"
12		Glutathione S-transferase Mu 1	Fructose-bisphosphate aldolase B		Cytochrome P450 2E1			Cytochrome P450 2E1	"Hydroxyacyl-coenzyme A dehydrogenase, mitochondrial"	4-trimethylaminobutyraldehyde dehydrogenase	UDP-glucuronosyltransferase 1-9		"3-ketoacyl-CoA thiolase B, peroxisomal"		"Hydroxyacyl-coenzyme A dehydrogenase, mitochondrial"	"Dihydrolipoyl dehydrogenase, mitochondrial"		"Dihydrolipoyl dehydrogenase, mitochondrial"	"Enoyl-CoA hydratase, mitochondrial"	Triosephosphate isomerase	"3-ketoacyl-CoA thiolase B, peroxisomal"	"Cytochrome c1, heme protein, mitochondrial"						Alcohol dehydrogenase class-3						"Dihydrolipoyl dehydrogenase, mitochondrial"					Glutathione S-transferase P 2	UDP-glucuronosyltransferase 1-9		Interleukin-12 receptor subunit beta-2		Glutathione S-transferase A1		"ATP synthase subunit O, mitochondrial"	"NADH dehydrogenase [ubiquinone] 1 alpha subcomplex subunit 9, mitochondrial"	"Succinate dehydrogenase [ubiquinone] flavoprotein subunit, mitochondrial"	"ATP synthase subunit delta, mitochondrial"
13		Catalase	Glutamine synthetase		UDP-glucuronosyltransferase 1-9			UDP-glucuronosyltransferase 1-9	"Hydroxymethylglutaryl-CoA synthase, mitochondrial"	"Glutaryl-CoA dehydrogenase, mitochondrial"	Glutathione S-transferase A4		Peroxisomal acyl-coenzyme A oxidase 1		"Short-chain specific acyl-CoA dehydrogenase, mitochondrial"					"Malate dehydrogenase, mitochondrial"	Peroxisomal acyl-coenzyme A oxidase 1	"NADH dehydrogenase [ubiquinone] 1 alpha subcomplex subunit 9, mitochondrial"						Phosphoglucomutase-1											Thioredoxin domain-containing protein 12	Glutathione S-transferase A4		Glutathione S-transferase P 2		Glutathione S-transferase P 2		"NADH-ubiquinone oxidoreductase 75 kDa subunit, mitochondrial"	"ATP synthase subunit O, mitochondrial"	"Cytochrome c1, heme protein, mitochondrial"	"Succinate dehydrogenase [ubiquinone] flavoprotein subunit, mitochondrial"
14		"ATP synthase subunit alpha, mitochondrial"	S-adenosylmethionine synthase isoform type-1		Glutathione S-transferase A4			Glutathione S-transferase A4	"Short-chain specific acyl-CoA dehydrogenase, mitochondrial"	Aldehyde dehydrogenase family 3 member A2	Glutathione S-transferase A1		Peroxiredoxin-1		"3-ketoacyl-CoA thiolase B, peroxisomal"					"Aspartate aminotransferase, mitochondrial"	"Acetyl-CoA acetyltransferase, mitochondrial"	"ATP synthase subunit O, mitochondrial"						Phosphoglycerate kinase 1												Glutathione S-transferase A1							"NADH-ubiquinone oxidoreductase 75 kDa subunit, mitochondrial"	"NADH dehydrogenase [ubiquinone] 1 alpha subcomplex subunit 9, mitochondrial"	"Superoxide dismutase [Mn], mitochondrial"
15		"ATP synthase subunit d, mitochondrial"	Transketolase		Glutathione S-transferase A1			Glutathione S-transferase A1	"Isovaleryl-CoA dehydrogenase, mitochondrial"	"Enoyl-CoA hydratase, mitochondrial"	Glutathione S-transferase P 2		"Superoxide dismutase [Mn], mitochondrial"		Peroxisomal acyl-coenzyme A oxidase 1					"Carbamoyl-phosphate synthase [ammonia], mitochondrial"	"Medium-chain specific acyl-CoA dehydrogenase, mitochondrial"	"NADH-ubiquinone oxidoreductase 75 kDa subunit, mitochondrial"						4-trimethylaminobutyraldehyde dehydrogenase												Glutathione S-transferase P 2								"ATP synthase subunit O, mitochondrial"	"Cytochrome c1, heme protein, mitochondrial"
16		"3-hydroxyanthranilate 3,4-dioxygenase"	Phosphoglycerate mutase 1		Nucleoside diphosphate kinase A			Glutathione S-transferase P 2	"3-ketoacyl-CoA thiolase B, peroxisomal"	"Dihydrolipoyl dehydrogenase, mitochondrial"			Peroxisomal multifunctional enzyme type 2		"Acetyl-CoA acetyltransferase, mitochondrial"					Fructose-bisphosphate aldolase B	"Enoyl-CoA hydratase, mitochondrial"							Aldehyde dehydrogenase family 3 member A2												"Trans-1,2-dihydrobenzene-1,2-diol dehydrogenase"								"NADH-ubiquinone oxidoreductase 75 kDa subunit, mitochondrial"	"NADH dehydrogenase [ubiquinone] 1 alpha subcomplex subunit 9, mitochondrial"
17		"Homogentisate 1,2-dioxygenase"	Glyceraldehyde-3-phosphate dehydrogenase		Glutathione S-transferase P 2				"Acetyl-CoA acetyltransferase, mitochondrial"						Alcohol dehydrogenase class-3					"Acetyl-CoA acetyltransferase, cytosolic"	Peroxisomal multifunctional enzyme type 2							"Dihydrolipoyl dehydrogenase, mitochondrial"																					"ATP synthase subunit O, mitochondrial"
18		"Methylmalonate-semialdehyde dehydrogenase [acylating], mitochondrial"	Alpha-enolase						"Medium-chain specific acyl-CoA dehydrogenase, mitochondrial"						"Medium-chain specific acyl-CoA dehydrogenase, mitochondrial"					Peroxisomal bifunctional enzyme																													"NADH-ubiquinone oxidoreductase 75 kDa subunit, mitochondrial"
19		Cystathionine gamma-lyase	Arginase-1						4-trimethylaminobutyraldehyde dehydrogenase						4-trimethylaminobutyraldehyde dehydrogenase					"Glutamate dehydrogenase 1, mitochondrial"
20		"Alpha-aminoadipic semialdehyde synthase, mitochondrial"	Phosphoglycerate kinase 1						"Lipoamide acyltransferase component of branched-chain alpha-keto acid dehydrogenase complex, mitochondrial"						"Glutaryl-CoA dehydrogenase, mitochondrial"					"Short-chain specific acyl-CoA dehydrogenase, mitochondrial"
21		Cysteine sulfinic acid decarboxylase	"Aspartate aminotransferase, cytoplasmic"						Aldehyde dehydrogenase family 3 member A2						Aldehyde dehydrogenase family 3 member A2					Regucalcin
22		Glutathione S-transferase A3							"Enoyl-CoA hydratase, mitochondrial"						"Enoyl-CoA hydratase, mitochondrial"					"Fumarate hydratase, mitochondrial"
23		Glucose-6-phosphate isomerase							"Dihydrolipoyl dehydrogenase, mitochondrial"											Transketolase
24		Betaine--homocysteine S-methyltransferase 1							"3-hydroxyisobutyrate dehydrogenase, mitochondrial"											Peroxisomal acyl-coenzyme A oxidase 1
25		Argininosuccinate synthase																		"Acetyl-CoA acetyltransferase, mitochondrial"
26		Bifunctional epoxide hydrolase 2																		Phosphoglycerate mutase 1
27		"4-aminobutyrate aminotransferase, mitochondrial"																		Glyceraldehyde-3-phosphate dehydrogenase
28		Cytoplasmic aconitate hydratase																		Alpha-enolase
29		"Trifunctional enzyme subunit beta, mitochondrial"																		"6-phosphogluconate dehydrogenase, decarboxylating"
30		"Very long-chain specific acyl-CoA dehydrogenase, mitochondrial"																		Alcohol dehydrogenase class-3
31		"Succinate--CoA ligase [GDP-forming] subunit beta, mitochondrial"																		Phosphoglycerate kinase 1
32		Cytochrome P450 3A11																		"Aspartate aminotransferase, cytoplasmic"
33		Non-specific lipid-transfer protein																		Triokinase/FMN cyclase
34		"Malate dehydrogenase, cytoplasmic"																		"Succinate dehydrogenase [ubiquinone] flavoprotein subunit, mitochondrial"
35		Argininosuccinate lyase																		6-phosphogluconolactonase
36		"Aldehyde dehydrogenase, cytosolic 1"																		"Enoyl-CoA hydratase, mitochondrial"
37		Fumarylacetoacetase																		"Dihydrolipoyl dehydrogenase, mitochondrial"
38		Alcohol dehydrogenase 1
39		Formimidoyltransferase-cyclodeaminase
40		Histidine ammonia-lyase
41		Phenylalanine-4-hydroxylase
42		Urocanate hydratase
43		Lactoylglutathione lyase
44		Adenosine kinase
45		4-hydroxyphenylpyruvate dioxygenase
46		2-aminomuconic semialdehyde dehydrogenase
47		Alanine aminotransferase 1
48		S-formylglutathione hydrolase
49		Isocitrate dehydrogenase [NADP] cytoplasmic
50		"Fructose-1,6-bisphosphatase 1"
51		Triosephosphate isomerase
52		"Malate dehydrogenase, mitochondrial"
53		"C-1-tetrahydrofolate synthase, cytoplasmic"
54		"Aspartate aminotransferase, mitochondrial"
55		Adenosylhomocysteinase
56		"Carbamoyl-phosphate synthase [ammonia], mitochondrial"
57		Fructose-bisphosphate aldolase B
58		Methanethiol oxidase
59		"Hydroxymethylglutaryl-CoA lyase, mitochondrial"
60		"3-ketoacyl-CoA thiolase A, peroxisomal"
61		Glutathione peroxidase 1
62		Glutathione S-transferase Mu 3
63		Fatty acid synthase
64		"Adenylate kinase 2, mitochondrial"
65		"Acetyl-CoA acetyltransferase, cytosolic"
66		Nucleoside diphosphate kinase B
67		Uricase
68		L-lactate dehydrogenase A chain
69		"Delta-1-pyrroline-5-carboxylate dehydrogenase, mitochondrial"
70		Microsomal glutathione S-transferase 1
71		Peroxisomal bifunctional enzyme
72		Glutamine synthetase
73		"Hydroxyacyl-coenzyme A dehydrogenase, mitochondrial"
74		"Hydroxymethylglutaryl-CoA synthase, mitochondrial"
75		"Glutamate dehydrogenase 1, mitochondrial"
76		Retinal dehydrogenase 1
77		"ATP synthase subunit beta, mitochondrial"
78		Dihydropyrimidinase
79		"Short-chain specific acyl-CoA dehydrogenase, mitochondrial"
80		"Glycogen phosphorylase, liver form"
81		Regucalcin
82		"Fumarate hydratase, mitochondrial"
83		"Isovaleryl-CoA dehydrogenase, mitochondrial"
84		UDP-glucuronosyltransferase 1-1
85		Carbonic anhydrase 3
86		"3-ketoacyl-CoA thiolase B, peroxisomal"
87		Peroxiredoxin-6
88		Cytosol aminopeptidase
89		S-adenosylmethionine synthase isoform type-1
90		Transketolase
91		Glycine N-methyltransferase
92		Peroxisomal acyl-coenzyme A oxidase 1
93		"Acetyl-CoA acetyltransferase, mitochondrial"
94		Phosphoglycerate mutase 1
95		Glyceraldehyde-3-phosphate dehydrogenase
96		Alpha-enolase
97		"6-phosphogluconate dehydrogenase, decarboxylating"
98		Selenium-binding protein 2
99		"Acyl-coenzyme A synthetase ACSM1, mitochondrial"
100		"Dimethylglycine dehydrogenase, mitochondrial"
101		Arginase-1
102		Alcohol dehydrogenase class-3
103		"D-beta-hydroxybutyrate dehydrogenase, mitochondrial"
104		UTP--glucose-1-phosphate uridylyltransferase
105		Thiosulfate sulfurtransferase
106		Phosphoglucomutase-1
107		Phosphoglycerate kinase 1
108		Glycine N-acyltransferase
109		"Cytochrome b-c1 complex subunit 1, mitochondrial"
110		Sorbitol dehydrogenase
111		Glyoxylate reductase/hydroxypyruvate reductase
112		"Aspartate aminotransferase, cytoplasmic"
113		"Sarcosine dehydrogenase, mitochondrial"
114		"Medium-chain specific acyl-CoA dehydrogenase, mitochondrial"
115		Triokinase/FMN cyclase
116		Glutathione S-transferase Mu 2
117		Cytochrome P450 2E1
118		Cytochrome c oxidase subunit 2
119		UDP-glucuronosyltransferase 1-9
120		"Ornithine aminotransferase, mitochondrial"
121		"Cytochrome c oxidase subunit 4 isoform 1, mitochondrial"
122		Glutathione S-transferase A4
123		UDP-glucose 6-dehydrogenase
124		4-trimethylaminobutyraldehyde dehydrogenase
125		"Cytochrome b-c1 complex subunit 6, mitochondrial"
126		"ATP synthase F(0) complex subunit B1, mitochondrial"
127		Dihydropteridine reductase
128		"ATP synthase subunit delta, mitochondrial"
129		"Lipoamide acyltransferase component of branched-chain alpha-keto acid dehydrogenase complex, mitochondrial"
130		"Succinate dehydrogenase [ubiquinone] flavoprotein subunit, mitochondrial"
131		Glutathione S-transferase A1
132		"Glutaryl-CoA dehydrogenase, mitochondrial"
133		Aldehyde dehydrogenase family 3 member A2
134		Catechol O-methyltransferase
135		Bile acyl-CoA synthetase
136		Flavin reductase (NADPH)
137		Macrophage migration inhibitory factor
138		"Succinate-semialdehyde dehydrogenase, mitochondrial"
139		"Cytochrome c1, heme protein, mitochondrial"
140		6-phosphogluconolactonase
141		"NADH dehydrogenase [ubiquinone] 1 alpha subcomplex subunit 9, mitochondrial"
142		ATP-citrate synthase
143		Nucleoside diphosphate kinase A
144		"Enoyl-CoA hydratase, mitochondrial"
145		"ATP synthase subunit O, mitochondrial"
146		"Dihydrolipoyl dehydrogenase, mitochondrial"
147		Peroxisomal multifunctional enzyme type 2
148		Farnesyl pyrophosphate synthase
149		"NADH-ubiquinone oxidoreductase 75 kDa subunit, mitochondrial"
150		"3-hydroxyisobutyrate dehydrogenase, mitochondrial"
151		"Trans-1,2-dihydrobenzene-1,2-diol dehydrogenase"
152		Thioredoxin domain-containing protein 12
153		Probable imidazolonepropionase
154		NAD-dependent protein deacetylase sirtuin-3
[truncated: 22 more columns]

## Sheet: 72hr KEGG
	Fatty acid degradation	Citrate cycle (TCA cycle)	Cysteine and methionine metabolism	Pyruvate metabolism	Glyoxylate and dicarboxylate metabolism	Metabolic pathways	Carbon metabolism	Arginine biosynthesis	Alanine, aspartate and glutamate metabolism	Biosynthesis of amino acids	Retinol metabolism	Tyrosine metabolism	Legionellosis	Glycolysis / Gluconeogenesis	Metabolism of xenobiotics by cytochrome P450	Drug metabolism - cytochrome P450	Chemical carcinogenesis	Histidine metabolism	Peroxisome	Protein processing in endoplasmic reticulum	Phenylalanine metabolism	Purine metabolism	Tryptophan metabolism	Phagosome	Gap junction	Glutathione metabolism	Pentose phosphate pathway	Fructose and mannose metabolism	Apoptosis	Tight junction	Arginine and proline metabolism	Ribosome	HIF-1 signaling pathway	Synthesis and degradation of ketone bodies	Valine, leucine and isoleucine degradation	Butanoate metabolism	Fatty acid metabolism	PPAR signaling pathway	Steroid hormone biosynthesis	Huntington disease	Drug metabolism - other enzymes	Platinum drug resistance	Pathways in cancer	Hepatocellular carcinoma	Fluid shear stress and atherosclerosis	Lysine degradation	Propanoate metabolism	Necroptosis	Oxidative phosphorylation
0	"Enoyl-CoA delta isomerase 1, mitochondrial"	"Malate dehydrogenase, cytoplasmic"	"Malate dehydrogenase, cytoplasmic"	"Malate dehydrogenase, cytoplasmic"	"Malate dehydrogenase, cytoplasmic"	"Malate dehydrogenase, cytoplasmic"	"Malate dehydrogenase, cytoplasmic"	Argininosuccinate lyase	Argininosuccinate lyase	Argininosuccinate lyase	"Aldehyde dehydrogenase, cytosolic 1"	Fumarylacetoacetase	"60 kDa heat shock protein, mitochondrial"	Alcohol dehydrogenase 1	Alcohol dehydrogenase 1	Alcohol dehydrogenase 1	Alcohol dehydrogenase 1	Formimidoyltransferase-cyclodeaminase	2-hydroxyacyl-CoA lyase 1	Protein disulfide-isomerase	Phenylalanine-4-hydroxylase	Adenosine kinase	2-aminomuconic semialdehyde dehydrogenase	Tubulin beta-5 chain	Tubulin beta-5 chain	Isocitrate dehydrogenase [NADP] cytoplasmic	"Fructose-1,6-bisphosphatase 1"	"Fructose-1,6-bisphosphatase 1"	Tubulin alpha-1C chain	Tubulin alpha-1C chain	"Aspartate aminotransferase, mitochondrial"	40S ribosomal protein S3a	Fructose-bisphosphate aldolase B	"Hydroxymethylglutaryl-CoA lyase, mitochondrial"	"Hydroxymethylglutaryl-CoA lyase, mitochondrial"	"Hydroxymethylglutaryl-CoA lyase, mitochondrial"	"3-ketoacyl-CoA thiolase A, peroxisomal"	"3-ketoacyl-CoA thiolase A, peroxisomal"	Cytochrome P450 2D26	Glutathione peroxidase 1	Glutathione S-transferase Mu 3	Glutathione S-transferase Mu 3	Glutathione S-transferase Mu 3	Glutathione S-transferase Mu 3	Glutathione S-transferase Mu 3	"Acetyl-CoA acetyltransferase, cytosolic"	"Acetyl-CoA acetyltransferase, cytosolic"	Glutamine synthetase	"ATP synthase subunit beta, mitochondrial"
1	Alcohol dehydrogenase 1	Isocitrate dehydrogenase [NADP] cytoplasmic	"Malate dehydrogenase, mitochondrial"	Lactoylglutathione lyase	"Malate dehydrogenase, mitochondrial"	Argininosuccinate lyase	Alanine aminotransferase 1	Alanine aminotransferase 1	Alanine aminotransferase 1	Phenylalanine-4-hydroxylase	Alcohol dehydrogenase 1	Alcohol dehydrogenase 1	Heat shock cognate 71 kDa protein	"Fructose-1,6-bisphosphatase 1"	Epoxide hydrolase 1	Glutathione S-transferase Mu 3	Epoxide hydrolase 1	Histidine ammonia-lyase	Isocitrate dehydrogenase [NADP] cytoplasmic	Heat shock cognate 71 kDa protein	4-hydroxyphenylpyruvate dioxygenase	"Adenylate kinase 2, mitochondrial"	"Acetyl-CoA acetyltransferase, cytosolic"	Tubulin alpha-1C chain	Tubulin alpha-1C chain	Glutathione peroxidase 1	Fructose-bisphosphate aldolase B	Triosephosphate isomerase	Tubulin alpha-1B chain	Tubulin alpha-1B chain	"Delta-1-pyrroline-5-carboxylate dehydrogenase, mitochondrial"	60S acidic ribosomal protein P0	L-lactate dehydrogenase A chain	"Acetyl-CoA acetyltransferase, cytosolic"	"3-ketoacyl-CoA thiolase A, peroxisomal"	"Acetyl-CoA acetyltransferase, cytosolic"	Fatty acid synthase	"Fatty acid-binding protein, liver"	Cytochrome P450 2D9	"ATP synthase subunit beta, mitochondrial"	Nucleoside diphosphate kinase B	Microsomal glutathione S-transferase 1	Microsomal glutathione S-transferase 1	Microsomal glutathione S-transferase 1	Microsomal glutathione S-transferase 1	"Hydroxyacyl-coenzyme A dehydrogenase, mitochondrial"	L-lactate dehydrogenase A chain	"Glutamate dehydrogenase 1, mitochondrial"	"Cytochrome b-c1 complex subunit 1, mitochondrial"
2	"3-ketoacyl-CoA thiolase A, peroxisomal"	"Malate dehydrogenase, mitochondrial"	"Aspartate aminotransferase, mitochondrial"	"Malate dehydrogenase, mitochondrial"	"Acetyl-CoA acetyltransferase, cytosolic"	"Aldehyde dehydrogenase, cytosolic 1"	S-formylglutathione hydrolase	"Aspartate aminotransferase, mitochondrial"	"Aspartate aminotransferase, mitochondrial"	Alanine aminotransferase 1	Retinal dehydrogenase 1	4-hydroxyphenylpyruvate dioxygenase	Elongation factor 1-alpha 1	Triosephosphate isomerase	Glutathione S-transferase Mu 3	Microsomal glutathione S-transferase 1	Glutathione S-transferase Mu 3	Urocanate hydratase	"Hydroxymethylglutaryl-CoA lyase, mitochondrial"	Protein disulfide-isomerase A6	"Aspartate aminotransferase, mitochondrial"	Nucleoside diphosphate kinase B	"Hydroxyacyl-coenzyme A dehydrogenase, mitochondrial"	Tubulin alpha-1B chain	Tubulin alpha-1B chain	Glutathione S-transferase Mu 3	Regucalcin	Fructose-bisphosphate aldolase B	Tubulin alpha-4A chain	Tubulin alpha-4A chain	Cytosol aminopeptidase	60S ribosomal protein L27a	Glyceraldehyde-3-phosphate dehydrogenase	"Hydroxymethylglutaryl-CoA synthase, mitochondrial"	"Acetyl-CoA acetyltransferase, cytosolic"	"Hydroxyacyl-coenzyme A dehydrogenase, mitochondrial"	"Acetyl-CoA acetyltransferase, cytosolic"	"Hydroxymethylglutaryl-CoA synthase, mitochondrial"	UDP-glucuronosyltransferase 1-1	"Cytochrome b-c1 complex subunit 1, mitochondrial"	Microsomal glutathione S-transferase 1	Glutathione S-transferase P 1	Glutathione S-transferase P 1	Glutathione S-transferase P 1	Glutathione S-transferase P 1	"Acetyl-CoA acetyltransferase, mitochondrial"	"Short-chain specific acyl-CoA dehydrogenase, mitochondrial"	"Glycogen phosphorylase, liver form"	Cytochrome c oxidase subunit 2
3	"Acetyl-CoA acetyltransferase, cytosolic"	"Fumarate hydratase, mitochondrial"	Adenosylhomocysteinase	"Acetyl-CoA acetyltransferase, cytosolic"	Glutamine synthetase	Fumarylacetoacetase	Isocitrate dehydrogenase [NADP] cytoplasmic	"Carbamoyl-phosphate synthase [ammonia], mitochondrial"	"Carbamoyl-phosphate synthase [ammonia], mitochondrial"	Isocitrate dehydrogenase [NADP] cytoplasmic	UDP-glucuronosyltransferase 1-1	"Aspartate aminotransferase, mitochondrial"	Transitional endoplasmic reticulum ATPase	Fructose-bisphosphate aldolase B	Microsomal glutathione S-transferase 1	Glutathione S-transferase P 1	Microsomal glutathione S-transferase 1	4-trimethylaminobutyraldehyde dehydrogenase	"3-ketoacyl-CoA thiolase A, peroxisomal"	Transitional endoplasmic reticulum ATPase	Glycine N-acyltransferase	Uricase	"Acetyl-CoA acetyltransferase, mitochondrial"	Tubulin alpha-4A chain	Tubulin alpha-4A chain	Microsomal glutathione S-transferase 1	Transketolase	Sorbitol dehydrogenase	Tubulin alpha-1A chain	Tubulin alpha-1A chain	Arginase-1	60S ribosomal protein L12	Alpha-enolase	"Acetyl-CoA acetyltransferase, mitochondrial"	"Hydroxyacyl-coenzyme A dehydrogenase, mitochondrial"	"Hydroxymethylglutaryl-CoA synthase, mitochondrial"	"Hydroxyacyl-coenzyme A dehydrogenase, mitochondrial"	"3-ketoacyl-CoA thiolase B, peroxisomal"	Cytochrome P450 2D10	ADP/ATP translocase 2	Glutathione S-transferase P 1	Glutathione S-transferase A4	"Fumarate hydratase, mitochondrial"	Glutathione S-transferase A4	Glutathione S-transferase A4	4-trimethylaminobutyraldehyde dehydrogenase	Peroxisomal acyl-coenzyme A oxidase 1	Peptidyl-prolyl cis-trans isomerase A	"Cytochrome c oxidase subunit 4 isoform 1, mitochondrial"
4	"Hydroxyacyl-coenzyme A dehydrogenase, mitochondrial"	"Succinate dehydrogenase [ubiquinone] flavoprotein subunit, mitochondrial"	L-lactate dehydrogenase A chain	L-lactate dehydrogenase A chain	"Acetyl-CoA acetyltransferase, mitochondrial"	Alcohol dehydrogenase 1	"Fructose-1,6-bisphosphatase 1"	Glutamine synthetase	"Delta-1-pyrroline-5-carboxylate dehydrogenase, mitochondrial"	Triosephosphate isomerase	UDP-glucuronosyltransferase 1-9	Catechol O-methyltransferase	Elongation factor 1-alpha 2	L-lactate dehydrogenase A chain	Glutathione S-transferase P 1	UDP-glucuronosyltransferase 1-1	Glutathione S-transferase P 1	Aldehyde dehydrogenase family 3 member A2	"Peroxiredoxin-5, mitochondrial"	Endoplasmic reticulum chaperone BiP	Macrophage migration inhibitory factor	Phosphoglucomutase-1	4-trimethylaminobutyraldehyde dehydrogenase	Calreticulin	Tubulin beta-4A chain	Glutathione S-transferase P 1	"6-phosphogluconate dehydrogenase, decarboxylating"	Triokinase/FMN cyclase	Tubulin alpha-8 chain	Tubulin alpha-8 chain	"Ornithine aminotransferase, mitochondrial"	40S ribosomal protein S7	Phosphoglycerate kinase 1	"D-beta-hydroxybutyrate dehydrogenase, mitochondrial"	"Hydroxymethylglutaryl-CoA synthase, mitochondrial"	"Short-chain specific acyl-CoA dehydrogenase, mitochondrial"	"Short-chain specific acyl-CoA dehydrogenase, mitochondrial"	Peroxisomal acyl-coenzyme A oxidase 1	Cytochrome P450 2E1	Cytochrome c oxidase subunit 2	Dihydropyrimidinase	Glutathione S-transferase A1	Glutathione S-transferase A4	Glutathione S-transferase A1	Glutathione S-transferase A1	"Glutaryl-CoA dehydrogenase, mitochondrial"	"Acetyl-CoA acetyltransferase, mitochondrial"	ADP/ATP translocase 2	"Cytochrome b-c1 complex subunit 6, mitochondrial"
5	"Short-chain specific acyl-CoA dehydrogenase, mitochondrial"	"Dihydrolipoyl dehydrogenase, mitochondrial"	S-adenosylmethionine synthase isoform type-1	"Fumarate hydratase, mitochondrial"	Glyoxylate reductase/hydroxypyruvate reductase	Formimidoyltransferase-cyclodeaminase	Triosephosphate isomerase	"Glutamate dehydrogenase 1, mitochondrial"	Glutamine synthetase	"Aspartate aminotransferase, mitochondrial"	UDP-glucuronosyltransferase 1-6	Macrophage migration inhibitory factor	Elongation factor 1-gamma	Phosphoglycerate mutase 1	UDP-glucuronosyltransferase 1-1	Cytochrome P450 2E1	UDP-glucuronosyltransferase 1-1	Probable imidazolonepropionase	"3-ketoacyl-CoA thiolase B, peroxisomal"	Calreticulin		Nucleoside diphosphate kinase A	"Glutaryl-CoA dehydrogenase, mitochondrial"	Tubulin beta-4A chain	Tubulin alpha-1A chain	Cytosol aminopeptidase	Phosphoglucomutase-1			Na(	4-trimethylaminobutyraldehyde dehydrogenase	40S ribosomal protein S3	Serotransferrin		"Short-chain specific acyl-CoA dehydrogenase, mitochondrial"	"Acetyl-CoA acetyltransferase, mitochondrial"	"3-ketoacyl-CoA thiolase B, peroxisomal"	Acyl-CoA-binding protein	UDP-glucuronosyltransferase 1-9	"Cytochrome c oxidase subunit 4 isoform 1, mitochondrial"	UDP-glucuronosyltransferase 1-1	Glutathione S-transferase theta-1	Glutathione S-transferase A1	Glutathione S-transferase theta-1	Glutathione S-transferase theta-1	Aldehyde dehydrogenase family 3 member A2	"Lipoamide acyltransferase component of branched-chain alpha-keto acid dehydrogenase complex, mitochondrial"	Histone H2A type 1-B	"ATP synthase F(0) complex subunit B1, mitochondrial"
6	"3-ketoacyl-CoA thiolase B, peroxisomal"		Thiosulfate sulfurtransferase	"Acetyl-CoA acetyltransferase, mitochondrial"	"Dihydrolipoyl dehydrogenase, mitochondrial"	Histidine ammonia-lyase	"Malate dehydrogenase, mitochondrial"	Arginase-1	"Glutamate dehydrogenase 1, mitochondrial"	"Carbamoyl-phosphate synthase [ammonia], mitochondrial"	Cytochrome P450 1A2		Heat shock 70 kDa protein 1-like	Glyceraldehyde-3-phosphate dehydrogenase	Cytochrome P450 2E1	UDP-glucuronosyltransferase 1-9	Cytochrome P450 2E1		Peroxisomal acyl-coenzyme A oxidase 1	Heat shock 70 kDa protein 1-like		"GTP:AMP phosphotransferase AK3, mitochondrial"	Aldehyde dehydrogenase family 3 member A2	Tubulin alpha-1A chain	Tubulin beta-2B chain	"6-phosphogluconate dehydrogenase, decarboxylating"	6-phosphogluconolactonase				Aldehyde dehydrogenase family 3 member A2	60S ribosomal protein L4			"Isovaleryl-CoA dehydrogenase, mitochondrial"	"Acyl-coenzyme A synthetase ACSM1, mitochondrial"	Peroxisomal acyl-coenzyme A oxidase 1	Bile acyl-CoA synthetase	UDP-glucuronosyltransferase 1-6	"Cytochrome b-c1 complex subunit 6, mitochondrial"	Carboxylesterase 1D	Glutathione S-transferase P 2	Glutathione S-transferase theta-1	Glutathione S-transferase P 2	Glutathione S-transferase P 2	"Enoyl-CoA hydratase, mitochondrial"	"Enoyl-CoA hydratase, mitochondrial"		"ATP synthase subunit delta, mitochondrial"
7	Peroxisomal acyl-coenzyme A oxidase 1			Glyoxylate reductase/hydroxypyruvate reductase		Phenylalanine-4-hydroxylase	"Aspartate aminotransferase, mitochondrial"		"Succinate-semialdehyde dehydrogenase, mitochondrial"	Fructose-bisphosphate aldolase B				Alpha-enolase	UDP-glucuronosyltransferase 1-9	Glutathione S-transferase A4	UDP-glucuronosyltransferase 1-9		Peroxiredoxin-1				Cytochrome P450 1A2	Tubulin beta-2B chain	Tubulin alpha-8 chain	Glutathione S-transferase A4						40S ribosomal protein S28			"3-ketoacyl-CoA thiolase B, peroxisomal"	"D-beta-hydroxybutyrate dehydrogenase, mitochondrial"	"Acetyl-CoA acetyltransferase, mitochondrial"		Catechol O-methyltransferase	"ATP synthase F(0) complex subunit B1, mitochondrial"	Cytochrome P450 2E1		Interleukin-12 receptor subunit beta-2			"Dihydrolipoyl dehydrogenase, mitochondrial"	"Dihydrolipoyl dehydrogenase, mitochondrial"		"Succinate dehydrogenase [ubiquinone] flavoprotein subunit, mitochondrial"
8	"Acetyl-CoA acetyltransferase, mitochondrial"			4-trimethylaminobutyraldehyde dehydrogenase		Urocanate hydratase	"Carbamoyl-phosphate synthase [ammonia], mitochondrial"			Glutamine synthetase				Phosphoglucomutase-1	Glutathione S-transferase A4	UDP-glucuronosyltransferase 1-6	Glutathione S-transferase A4		"Superoxide dismutase [Mn], mitochondrial"				"Enoyl-CoA hydratase, mitochondrial"	Tubulin alpha-8 chain		Glutathione S-transferase A1						40S ribosomal protein S17			"Acetyl-CoA acetyltransferase, mitochondrial"	"Succinate-semialdehyde dehydrogenase, mitochondrial"	"Enoyl-CoA hydratase, mitochondrial"		Cytochrome P450 1A2	"ATP synthase subunit delta, mitochondrial"	UDP-glucuronosyltransferase 1-9		Glutathione S-transferase P 2						"Cytochrome c1, heme protein, mitochondrial"
9	4-trimethylaminobutyraldehyde dehydrogenase			Aldehyde dehydrogenase family 3 member A2		Lactoylglutathione lyase	Fructose-bisphosphate aldolase B			S-adenosylmethionine synthase isoform type-1				Phosphoglycerate kinase 1	UDP-glucuronosyltransferase 1-6	Glutathione S-transferase A1	UDP-glucuronosyltransferase 1-6		Peroxisomal multifunctional enzyme type 2				"Dihydrolipoyl dehydrogenase, mitochondrial"			Glutathione S-transferase theta-1						Ubiquitin-40S ribosomal protein S27a			4-trimethylaminobutyraldehyde dehydrogenase	"Enoyl-CoA hydratase, mitochondrial"	Peroxisomal multifunctional enzyme type 2			"Succinate dehydrogenase [ubiquinone] flavoprotein subunit, mitochondrial"	Glutathione S-transferase A4								"ATP synthase subunit O, mitochondrial"
10	"Glutaryl-CoA dehydrogenase, mitochondrial"			"Dihydrolipoyl dehydrogenase, mitochondrial"		Adenosine kinase	"Acetyl-CoA acetyltransferase, cytosolic"			Transketolase				4-trimethylaminobutyraldehyde dehydrogenase	Glutathione S-transferase A1	Glutathione S-transferase theta-1	Glutathione S-transferase A1									Glutathione S-transferase P 2						40S ribosomal protein S8			"Lipoamide acyltransferase component of branched-chain alpha-keto acid dehydrogenase complex, mitochondrial"					"Superoxide dismutase [Mn], mitochondrial"	UDP-glucuronosyltransferase 1-6								"Cytochrome c oxidase subunit 5A, mitochondrial"
11	Aldehyde dehydrogenase family 3 member A2					4-hydroxyphenylpyruvate dioxygenase	"Glutamate dehydrogenase 1, mitochondrial"			Phosphoglycerate mutase 1				Aldehyde dehydrogenase family 3 member A2	Glutathione S-transferase theta-1	Cytochrome P450 1A2	Glutathione S-transferase theta-1															60S ribosomal protein L5			Aldehyde dehydrogenase family 3 member A2					"Cytochrome c1, heme protein, mitochondrial"	Glutathione S-transferase A1								"NADH-ubiquinone oxidoreductase 75 kDa subunit, mitochondrial"
12	"Enoyl-CoA hydratase, mitochondrial"					2-aminomuconic semialdehyde dehydrogenase	"Short-chain specific acyl-CoA dehydrogenase, mitochondrial"			Glyceraldehyde-3-phosphate dehydrogenase				"Dihydrolipoyl dehydrogenase, mitochondrial"	Cytochrome P450 1A2	Glutathione S-transferase P 2	Cytochrome P450 1A2															"40S ribosomal protein S4, X isoform"			"Enoyl-CoA hydratase, mitochondrial"					"ATP synthase subunit O, mitochondrial"	Glutathione S-transferase theta-1								"NADH dehydrogenase [ubiquinone] flavoprotein 2, mitochondrial"
13						Alanine aminotransferase 1	Regucalcin			Alpha-enolase					Glutathione S-transferase P 2		Glutathione S-transferase P 2															40S ribosomal protein S2			"Dihydrolipoyl dehydrogenase, mitochondrial"					"Cytochrome c oxidase subunit 5A, mitochondrial"	Nucleoside diphosphate kinase A
14						S-formylglutathione hydrolase	"Fumarate hydratase, mitochondrial"			Arginase-1																						40S ribosomal protein S18			"3-hydroxyisobutyrate dehydrogenase, mitochondrial"					"NADH-ubiquinone oxidoreductase 75 kDa subunit, mitochondrial"	Glutathione S-transferase P 2
15						Isocitrate dehydrogenase [NADP] cytoplasmic	Transketolase			Phosphoglycerate kinase 1																						40S ribosomal protein S29			"Methylcrotonoyl-CoA carboxylase beta chain, mitochondrial"					"NADH dehydrogenase [ubiquinone] flavoprotein 2, mitochondrial"
16						"Fructose-1,6-bisphosphatase 1"	Peroxisomal acyl-coenzyme A oxidase 1
17						Triosephosphate isomerase	"Acetyl-CoA acetyltransferase, mitochondrial"
18						"Malate dehydrogenase, mitochondrial"	Phosphoglycerate mutase 1
19						"C-1-tetrahydrofolate synthase, cytoplasmic"	Glyceraldehyde-3-phosphate dehydrogenase
20						"Aspartate aminotransferase, mitochondrial"	Alpha-enolase
21						Adenosylhomocysteinase	"6-phosphogluconate dehydrogenase, decarboxylating"
22						"Carbamoyl-phosphate synthase [ammonia], mitochondrial"	Phosphoglycerate kinase 1
23						Fructose-bisphosphate aldolase B	Triokinase/FMN cyclase
24						"Hydroxymethylglutaryl-CoA lyase, mitochondrial"	"Succinate dehydrogenase [ubiquinone] flavoprotein subunit, mitochondrial"
25						"3-ketoacyl-CoA thiolase A, peroxisomal"	6-phosphogluconolactonase
26						Glutathione peroxidase 1	"Enoyl-CoA hydratase, mitochondrial"
27						Glutathione S-transferase Mu 3	"Dihydrolipoyl dehydrogenase, mitochondrial"
28						Fatty acid synthase
29						"Adenylate kinase 2, mitochondrial"
30						"Acetyl-CoA acetyltransferase, cytosolic"
31						Nucleoside diphosphate kinase B
32						Uricase
33						L-lactate dehydrogenase A chain
34						"Delta-1-pyrroline-5-carboxylate dehydrogenase, mitochondrial"
35						Microsomal glutathione S-transferase 1
36						Glutamine synthetase
37						"Hydroxyacyl-coenzyme A dehydrogenase, mitochondrial"
38						"Hydroxymethylglutaryl-CoA synthase, mitochondrial"
39						"Glutamate dehydrogenase 1, mitochondrial"
40						Retinal dehydrogenase 1
41						"ATP synthase subunit beta, mitochondrial"
42						Dihydropyrimidinase
43						"Short-chain specific acyl-CoA dehydrogenase, mitochondrial"
44						"Glycogen phosphorylase, liver form"
45						Regucalcin
46						"Fumarate hydratase, mitochondrial"
47						"Isovaleryl-CoA dehydrogenase, mitochondrial"
48						UDP-glucuronosyltransferase 1-1
49						Carbonic anhydrase 3
50						"3-ketoacyl-CoA thiolase B, peroxisomal"
51						Peroxiredoxin-6
52						Cytosol aminopeptidase
53						S-adenosylmethionine synthase isoform type-1
54						Transketolase
55						Glycine N-methyltransferase
56						Peroxisomal acyl-coenzyme A oxidase 1
57						"Acetyl-CoA acetyltransferase, mitochondrial"
58						Phosphoglycerate mutase 1
59						Glyceraldehyde-3-phosphate dehydrogenase
60						Alpha-enolase
61						"6-phosphogluconate dehydrogenase, decarboxylating"
62						Selenium-binding protein 2
63						"Acyl-coenzyme A synthetase ACSM1, mitochondrial"
64						Arginase-1
65						"D-beta-hydroxybutyrate dehydrogenase, mitochondrial"
66						UTP--glucose-1-phosphate uridylyltransferase
67						Thiosulfate sulfurtransferase
68						Phosphoglucomutase-1
69						Phosphoglycerate kinase 1
70						Glycine N-acyltransferase
71						"Cytochrome b-c1 complex subunit 1, mitochondrial"
72						Sorbitol dehydrogenase
73						Glyoxylate reductase/hydroxypyruvate reductase
74						"Sarcosine dehydrogenase, mitochondrial"
75						Triokinase/FMN cyclase
76						Cytochrome P450 2E1
77						Cytochrome c oxidase subunit 2
78						UDP-glucuronosyltransferase 1-9
79						"Ornithine aminotransferase, mitochondrial"
80						"Cytochrome c oxidase subunit 4 isoform 1, mitochondrial"
81						Glutathione S-transferase A4
82						UDP-glucuronosyltransferase 1-6
83						4-trimethylaminobutyraldehyde dehydrogenase
84						"Cytochrome b-c1 complex subunit 6, mitochondrial"
85						"ATP synthase F(0) complex subunit B1, mitochondrial"
86						Dihydropteridine reductase
87						"ATP synthase subunit delta, mitochondrial"
88						"Lipoamide acyltransferase component of branched-chain alpha-keto acid dehydrogenase complex, mitochondrial"
89						"Succinate dehydrogenase [ubiquinone] flavoprotein subunit, mitochondrial"
90						Glutathione S-transferase A1
91						"Glutaryl-CoA dehydrogenase, mitochondrial"
92						Aldehyde dehydrogenase family 3 member A2
93						Catechol O-methyltransferase
94						Glutathione S-transferase theta-1
95						Bile acyl-CoA synthetase
96						Flavin reductase (NADPH)
97						Macrophage migration inhibitory factor
98						"Succinate-semialdehyde dehydrogenase, mitochondrial"
99						"Cytochrome c1, heme protein, mitochondrial"
100						6-phosphogluconolactonase
101						Cytochrome P450 1A2
102						Nucleoside diphosphate kinase A
103						"Enoyl-CoA hydratase, mitochondrial"
104						"ATP synthase subunit O, mitochondrial"
105						"Dihydrolipoyl dehydrogenase, mitochondrial"
106						Peroxisomal multifunctional enzyme type 2
107						"Cytochrome c oxidase subunit 5A, mitochondrial"
108						"NADH-ubiquinone oxidoreductase 75 kDa subunit, mitochondrial"
109						Delta-aminolevulinic acid dehydratase
110						"3-hydroxyisobutyrate dehydrogenase, mitochondrial"
111						Nicotinate-nucleotide pyrophosphorylase [carboxylating]
112						Probable imidazolonepropionase
113						NAD-dependent protein deacetylase sirtuin-3
114						"NADH dehydrogenase [ubiquinone] flavoprotein 2, mitochondrial"
115						"Methylcrotonoyl-CoA carboxylase beta chain, mitochondrial"
[truncated: 10 more columns]
